# Supplementary material for: ERECTA genes and their ligands regulate shoot and inflorescence architecture in maize
Source: Nat Commun. 2026 Jan 12;17:110. doi: 10.1038/s41467-025-67634-3 (PMC12795852; doi:10.1038/s41467-025-67634-3)
Supplement: Supplementary file 3 — Supplementary Data 1 [file 41467_2025_67634_MOESM3_ESM.xlsx]

## Sheet: Supplementary Data 1
Supplementary Data 1. Primers used in this study.
	Primer Name	Primer Sequence (5'-3')	Application
	pER1::ZmER1-attB1-F	GGGGACAAGTTTGTACAAAAAAGCAGGCTCGCGGGACCCTGCTATGAGTGG	Construction of pZmER1-ZmER1-miniTurbo-YFP
	pER1::ZmER1-attB4-R	GGGGACAACTTTGTATAGAAAAGTTGGGTGCACCATGTTCTGCGAGATGGCC
	miniTurbo-YFP-attB4r-F	GGGGACAACTTTTCTATACAAAGTTGCAGGTGGAGGCGGTTCAATGGAC	Construction of pZmER1-ZmER1-miniTurbo-YFP
	miniTurbo-YFP-attB3r-R	GGGGACAACTTTATTATACAAAGTTGTGGCCCCAGCGGCCGCAGCAGCACCA
	ZmER1-3'UTR-attB3-F	GGGGACAACTTTTCTATACAAAGTTGCAGGCCGGCCTGGAGGTGGA	Construction of pZmER1-ZmER1-miniTurbo-YFP
	ZmER1-3'UTR-attB2-F	GGGGACCACTTTGTACAAGAAAGCTGGGTACATTAGTATTGTGGCTGATGG
	CPB-ZmUbiCas9-F	CACGCTGCACTGCACAAG	Construction of Cas9-ZmEPFL1-2 sgRNA
	ZmEPFL1-2-U6C1-R	CCGCCAGGTTCTGCTGCTGCAAAACGGTTGTCGCAGCTG
	ZmEPFL1-1-U6.1-F	GCAGCAGCAGAACCTGGCGGGTTTTAGAGCTAGAAATAGCAAGT	Construction of Cas9-ZmEPFL1-1 sgRNA
	ZmEPFL1-1-U6.1-R	TTCTCAGGTACGAGACCATCAACACAAGCGGCAGCG
	ZmEPFL2-1-U6C3-F	GATGGTCTCGTACCTGAGAAGTTTTAGAGCTAGAAATAGCAAGT	Construction of Cas9-ZmEPFL2-1 sgRNA
	ZmEPFL2-1-U6C3-R	CTGCGAGGCCGTGCAGGTGCGGTATGGTTCTTCCGCTCTG
	ZmEPFL4-2-U6.2-F	GCACCTGCACGGCCTCGCAGGTTTTAGAGCTAGAAATAGCAAGT	Construction of Cas9-ZmEPFL4-2 sgRNA
	ZmEPFL4-2-U6.2-R	CGGTGCTCCTCCTCGTCCTCAACACAAGCGACAGCG
	ZmEPFL4-1-U6C1-F	GAGGACGAGGAGGAGCACCGGTTTTAGAGCTAGAAATAGCAAGT	Construction of Cas9-ZmEPFL4-1 sgRNA
	ZmEPFL4-1-U6C1-R	CGGTACTGCACTGCACTCGCAAAACGGTTGTCGCAGC
	ZmEPFL9-1-U6.1-F	GCGAGTGCAGTGCAGTACCGGTTTTAGAGCTAGAAATAGCAA	Construction of Cas9-ZmEPFL9-1 sgRNA
	ZmEPFL9-1-U6.1-R	CCAGGAATTACCTGGTAAACAACACAAGCGGCAGCG
	ZmEPFL9-1-terminal-F	GTTTACCAGGTAATTCCTGGGTTTTAGAGCTAGAAATAGCAAGT	Construction of CPB-ZmUbiCas9
	CPB-ZmUbiCas9-R	ACGACGGCCAGTGCCAAG
	ZmER1LRR-PGEX-F	gatctggttccgcgtggatccATGGACGATGGGGCGGCGCT	Construction of PGEX-4T-1-ZmER1LRR
	ZmER1LRR-PGEX-R	gatgcggccgctcgagtcgacGATTGGCGGTTTGTCTCGG
	ZmEPFL1-2-pet32a-F	gccatggctgatatcggatccCTGGGGTCGACGCCGCCG	Construction of pET32a-ZmEPFL1-2
	ZmEPFL1-2-pet32a-R	tgcggccgcaagcttgtcgacGGGGTCGTACAGGCGGCC
	ZmEPFL9-1-pet32a-F	gccatggctgatatcggatccATCGGCTCAATTGCGCCA	Construction of pET32a-ZmEPFL9-1
	ZmEPFL9-1-pet32a-R	tgcggccgcaagcttgtcgacCCTGTGGCAAACACACTTGTAGTG
	ZmEPFL2-1-PGEX-F	gatctggttccgcgtggatccGTCGGGTCGAGGCCGCC	Construction of PGEX-4T-1-ZmEPFL2-1
	ZmEPFL2-1-PGEX-R	gatgcggccgctcgagtcgacTCCACCGCCGCACCTGCAT
	ZmWUS1-RT-F	AGCAGCAGCTACCTTCCGTTCT	qRT-PCR
	ZmWUS1-RT-R	AGCTGGGCGTTGCTGTAAAAG
	ZmUBI1-RT-F	TAAGCTGCCGATGTGCCTGCG	qRT-PCR
	ZmUBI1-RT-R	CTGAAAGACAGAACATAATGAGCACAG
	ZmER1-transgene-F	GTTAATCTCCTGCGCTGCGT	Primer to genotype ZmER1 transgene and Zmer1 mutants
	ZmER1-transgene-R	GCGATCACATGGTCCTGCTG
	ZmER1-gp-R	ACGTCTTCCCCTACACCA
	Zmer1-Xcm1-F1	CATTGCATTCTCATTGCTGCCT	Primer to genotype Zmer1cr1,Xcm1 is used to digest the PCR product
	Zmer1-Xcm1-R1	CTCAGTGTATGTCAAGTTGCCAAGT
	Zmer2-F1	GGGAACTGAACGACAATCTGT	Primer to genotype Zmer2cr1
	Zmer2-R1	GCATTCTAGTAAGCATCATATG
	Zmerl-Xcm1-F1	GTAGGATGCTATGATGCG	Primer to genotype Zmerlcr1,Xcm1 is used to digest the PCR product
	Zmerl-Xcm1-R1	CAGTGTGGCTACTTGAAGGTAcCaTATGT
	Zmer1-F2	CCTCAGAGCCTTAAGGAATTTG	Primer to genotype Zmer1cr2
	Zmer1-R2	CCAACAGGTGACAACGAGTAGCCT
	Zmer2-Xcm1-F2	TCTGTTGACTGGGTTCATTCCACCT	Primer to genotype Zmer2cr2,Xcm1 is used to digest the PCR product
	Zmer2-Xcm1-R2	GCATTCTAGTAAGCATCATATG
	Zmerl-HPY188Ⅲ-F2	AACCTGTCTGGCTACCTTCCT	Primer to genotype Zmerlcr2,HPY188Ⅲ is used to digest the PCR product
	Zmerl-HPY188Ⅲ-R2	CCCAGCCAAACTGTTGTTG
	Zmcrn-F	GATGCGTCAAGAAAGCTCTCG	Primer to genotype Zmcrn
	Zmcrn-R	ATCACCTGAACCTGCTGCAATC
	Mu-TIR6	AGAGAAGCCAACGCCAWCGCCTCYATTTCGTC
	ZmER1-EMS-F1	ACTGGGTCAATTCCACCAGAG	Primer to genotype Zmer1A369T
	ZmER1-EMS-R1	CAGAGAAGAGACATCGCCAG
	ZmER1-HITOM-F1	GTGACCAAGTTCATGCTCTTGCTGGTAGTGAAAGAAA	Primer to genotype Zmer1D295N using HITOM sequencing
	ZmER1-HITOM-R1	GTCGGAGTCAACGGATTAATCTTACAGCTTCTCAGTG
	ZmWUS1-EMS-F	GTGACCAAGTTCATGCTCAACACAAGTCGACAC	Primer to genotype Zmwus1w187* using HITOM sequencing
	ZmWUS1-EMS-R	GTCGGAGTCAACGGATTGCCCGGGTCACCTTCG
	epfl1-1-HITOM-F	GTGACCAAGTTCATGCTTGTCCCTCTGCCTCCTCCTC	Primer to genotype Zmepfl1-1 using HITOM sequencing
	epfl1-1-HITOM-R	GTCGGAGTCAACGGATTTCGACCCCAGCCGCGACTT
	epfl1-2-HITOM-F	GTGACCAAGTTCATGCTCTCCTGAGTCCTGAGACAG	Primer to genotype Zmepfl1-2 using HITOM sequencing
	epfl1-2-HITOM-R	GTCGGAGTCAACGGATTAGGGGTTGCAGGCGCTG
	epfl2-1-HITOM-F	GTGACCAAGTTCATGCTGCAGCATGAGCAGGGCAT	Primer to genotype Zmepfl2-1 using HITOM sequencing
	epfl2-1-HITOM-R	GTCGGAGTCAACGGATTCTTGTTGACGACGGTATC
	epfl4-2-HITOM-F	GTGACCAAGTTCATGCTACCAGGCCAGAAGGCCCGAG	Primer to genotype Zmepfl4-2 using HITOM sequencing
	epfl4-2-HITOM-R	GTCGGAGTCAACGGATTGGACTCCGCATGTGCTGT
	epfl9-1-HITOM-F	GTGACCAAGTTCATGCTCACTTCCACTGATTATTTG	Primer to genotype Zmepfl9-1 using HITOM sequencing
	epfl9-1-HITOM-R	GTCGGAGTCAACGGATTGAACGCTACATCGCTACATC
	ZmER1_antiF1	TAATGTCACTCCCCCGATGC	ZmER1 in situ hybridization
	ZmER1_antiR1	CATTAATACGACTCACTATAGGGTCGGTATCTCCCCAGTCAGT
	ZmER1_antiF2	AGTTCACTGGCCCAATTCCT
	ZmER1_antiR2	CATTAATACGACTCACTATAGGGTGGAATTGGACCCGTCATCA
	ZmER1_antiF3	TTCATGTCGTTCCACTGGCC
	ZmER1_antiR3	CATTAATACGACTCACTATAGGGGCGAGTCACCCAGTCAAGTT
	ZmER1_antiF4	ACGTCATGGGCACTATTGGT
	ZmER1_antiR4	CATTAATACGACTCACTATAGGGAACTACTCCCCCTGCAATCG
	ZmER1_inF	GAGTAATACGACTCACTATAGGGAGAGCTCCTGGCGCGGCGTCCTG
	ZmER1_inR	AACTCAGATCTAGGACAGCG
	ZmER2_antiF1	GGGAGTCTGCAACGTCTTGT	ZmER2 in situ hybridization
	ZmER2_antiR1	CATTAATACGACTCACTATAGGGGCTCTGGCGGTATCAATCCA
	ZmER2_antiF2	TGCTGACTTCGGTATTGCCA
	ZmER2_antiR2	CATTAATACGACTCACTATAGGGTCACCTCGCCAAACTTCATGA
	ZmER2_inF	GAGTAATACGACTCACTATAGGGAGAGTAACCCTGGACTTTGTGGC
	ZmER2_inR	TTGACTTCACATCCCTGTGG
	ZmERL_antiF1	ACCTGTCAAATCTAAACCTC	ZmERL in situ hybridization
	ZmERL_antiR1	GAGTAATACGACTCACTATAGGGAGATCACTAAGGTCTAGGACAGC
	ZmERL_antiF2	ACATAAGGGGGAACAATCTC
	ZmERL_antiR2	GAGTAATACGACTCACTATAGGGAGACTGGACATGTCAATCACTTG
	ZmERL_inF	GAGTAATACGACTCACTATAGGGAGAACCTGTCAAATCTAAACCTC
	ZmERL_inR	TCACTAAGGTCTAGGACAGC
