# Supplementary material for: ERECTA genes and their ligands regulate shoot and inflorescence architecture in maize
Source: Nat Commun. 2026 Jan 12;17:110. doi: 10.1038/s41467-025-67634-3 (PMC12795852; doi:10.1038/s41467-025-67634-3)
Supplement: Supplementary file 4 — Supplementary Data 2 [file 41467_2025_67634_MOESM4_ESM.xlsx]

## Sheet: Sheet1
Supplementary Data 2. Differentially expressed genes in Zmer1;Zmer2 double mutants compared to WT
Gene ID_V3	baseMean	log2FoldChange	lfcSE	stat	pvalue	padj	group	Gene Symbol	Full Name
GRMZM2G118529	7.30236	-6.33395	1.42533	-4.44385	8.8364e-06	0.000227889	DOWN	hsftf14	HSF-transcription factor 14
GRMZM2G353195	61.7362	-2.69877	0.766384	-3.52144	0.00042921	0.00608779	DOWN	ppr27	pentatricopeptide repeat protein27
GRMZM2G071688	53.9095	-1.54056	0.396877	-3.88172	0.000103721	0.0018874	DOWN	laz6	lazarus ortholog6
GRMZM2G066369	47.695	-3.03841	0.669119	-4.5409	5.60133e-06	0.000152672	DOWN	gst38	glutathione transferase38
GRMZM2G062788	302.755	-1.39838	0.261309	-5.35143	8.72623e-08	3.77636e-06	DOWN	bsd2	bundle sheath defective2
GRMZM2G127429	50.2492	-5.83989	0.688	-8.48821	2.0985e-17	2.91301e-15	DOWN	aco10	aconitase10
GRMZM2G123896	8312.08	-1.21085	0.437901	-2.76513	0.00568997	0.0454854	DOWN	drm1	dormancy associated1
GRMZM2G074254	69.4715	-1.10716	0.330503	-3.34993	0.000808333	0.009968	DOWN	ring70	RING-type E3 ligase70
GRMZM2G108766	130.912	-1.73447	0.268358	-6.46326	1.02472e-10	6.96018e-09	DOWN	tub3	beta tubulin3
GRMZM2G074317	358.039	-1.33436	0.399314	-3.34162	0.000832898	0.0102164	DOWN	cngc11	cyclic nucleotide-gated channel11
GRMZM2G026703	70.7515	-2.85007	0.362956	-7.85238	4.08209e-15	4.50858e-13	DOWN	glb2	globulin2
GRMZM2G133023	118.217	-1.20104	0.269066	-4.46374	8.05431e-06	0.000210281	DOWN	hsftf11	HSF-transcription factor 11
GRMZM2G016150	994.521	-9.07053	0.388663	-23.3378	1.83381e-120	3.88203e-117	DOWN	ohp1	opaque2 heterodimerizing protein1
GRMZM2G046191	1727.18	-9.25023	0.31697	-29.1833	3.15487e-187	1.33572e-183	DOWN	igl1	indole-3-glycerol phosphate lyase1
GRMZM2G101682	894.125	-4.01217	0.189713	-21.1487	2.83805e-99	4.24088e-96	DOWN	GRMZM2G101682	GRMZM2G101682
GRMZM2G351160	819.341	-4.51704	0.792603	-5.699	1.20515e-08	6.03835e-07	DOWN	acb8	Acyl-CoA-binding protein8
GRMZM2G414140	20.9655	-7.85371	1.21976	-6.43872	1.20483e-10	8.16171e-09	DOWN	dnaJ22	DnaJ/Hsp40 22
GRMZM2G117988	21.6874	-6.4453	1.23111	-5.23536	1.6466e-07	6.71406e-06	DOWN	ppr128	pentatricopeptide repeat protein128
GRMZM2G107945	1368.81	-1.34383	0.237015	-5.66979	1.42976e-08	7.05246e-07	DOWN	fkf1	flavin-binding kelch repeat f-box1
GRMZM2G452178	1239.03	-1.34992	0.16802	-8.03426	9.41463e-16	1.10212e-13	DOWN	gn1	gnarley1
GRMZM2G083810	406.673	-2.99255	0.940885	-3.18057	0.00146987	0.0160806	DOWN	hsp18f	heat shock protein18f
AC211478.3_FG004	46.6163	-7.55775	1.14144	-6.62125	3.56181e-11	2.56319e-09	DOWN	nactf100	NAC-transcription factor 100
GRMZM2G089525	53.9425	-3.66506	0.664539	-5.51519	3.48399e-08	1.62095e-06	DOWN	hsftf23	HSF-transcription factor 23
GRMZM2G023786	44.7826	-2.75259	0.600648	-4.58271	4.58994e-06	0.000128412	DOWN	dnaJ38	DnaJ/Hsp40 38
GRMZM2G078995	208.783	-1.58262	0.31082	-5.09176	3.54757e-07	1.35314e-05	DOWN	ppr209	pentatricopeptide repeat protein209
GRMZM5G853392	2327.08	-2.69472	0.153233	-17.5857	3.16837e-69	3.21945e-66	DOWN	grftf14	GRF-transcription factor 14
GRMZM2G181028	771.038	-1.46376	0.117333	-12.4753	1.01832e-35	4.04192e-33	DOWN	phyA2	phytochromeA2
GRMZM2G425236	312.962	-1.61272	0.304533	-5.29571	1.18553e-07	4.98611e-06	DOWN	zhd4	ZF-HD-transcription factor 4
GRMZM2G064775	17.3724	-3.07295	0.864146	-3.55605	0.000376471	0.0054555	DOWN	zim29	ZIM-transcription factor 29
GRMZM2G385851	17.1071	-7.56309	1.27333	-5.9396	2.85715e-09	1.57783e-07	DOWN	ppr285	pentatricopeptide repeat protein285
GRMZM2G090689	90.5478	-5.31785	0.539397	-9.85887	6.27508e-23	1.36244e-20	DOWN	dnaj139	DnaJ family protein139
GRMZM2G337749	774.269	-1.46571	0.0986322	-14.8604	5.96006e-50	3.9843e-47	DOWN	nfe101	nucleosome/chromatin assembly factor group E (ACF1 homologs) 101
GRMZM2G161175	834.617	-2.05934	0.234407	-8.78533	1.55913e-18	2.42985e-16	DOWN	ppr326	pentatricopeptide repeat protein326
GRMZM2G098167	81.2089	-1.36049	0.353741	-3.84599	0.000120066	0.00212991	DOWN	hsp28	heat shock protein28
GRMZM5G857701	31.2239	-2.32793	0.64672	-3.59959	0.000318719	0.00475897	DOWN	nactf104	NAC-transcription factor 104
GRMZM2G136872	12.9198	-3.5979	1.05814	-3.4002	0.000673355	0.00869169	DOWN	nbcs21	nucleobase:cation symporter21
GRMZM2G157505	49.8579	-1.38936	0.495434	-2.80432	0.00504224	0.0413855	DOWN	eal2	egg apparatus-like2
GRMZM2G014729	2849.33	-1.91954	0.521637	-3.67983	0.000233385	0.00371472	DOWN	ra3	ramosa3
GRMZM2G150841	9.54745	-5.24018	1.38526	-3.78281	0.000155071	0.00264914	DOWN	myb23	MYB-transcription factor 23
AC196795.4_FG009	17.0492	-2.83562	0.853893	-3.32081	0.000897554	0.0108316	DOWN	zim9	ZIM-transcription factor 9
GRMZM2G311024	37.1147	-7.95225	1.1552	-6.8839	5.82367e-12	4.65216e-10	DOWN	aco11	aconitase11
GRMZM2G150256	365.832	-1.62292	0.220527	-7.35928	1.84909e-13	1.79971e-11	DOWN	mir2	maize insect resistance2
GRMZM2G143782	1354.48	-4.36638	0.250453	-17.4339	4.5608e-68	4.45608e-65	DOWN	mab23	math-btb23
GRMZM2G088086	19.2658	-7.73286	1.29563	-5.96843	2.39542e-09	1.33153e-07	DOWN	mab25	math-btb25
GRMZM2G093391	163.866	-1.37018	0.248976	-5.50327	3.72819e-08	1.72509e-06	DOWN	krp5	kinesin-related protein5
GRMZM5G809695	35408.4	-2.053	0.0562037	-36.5278	4.02258e-292	3.40619e-288	DOWN	er2	erecta-like2
GRMZM2G127147	200.357	-1.82226	0.271215	-6.71887	1.83144e-11	1.38465e-09	DOWN	aga2	alkaline galactosidase2
AC233879.1_FG002	12.0188	-2.58167	0.861996	-2.99499	0.00274451	0.0260101	DOWN	esp1	embryo specific protein1
GRMZM2G137498	57.3931	-1.68179	0.377814	-4.45136	8.53299e-06	0.000221413	DOWN	pcrf2	peptide chain release factor 2
GRMZM2G062527	146.863	-1.54926	0.249873	-6.20017	5.64019e-10	3.56412e-08	DOWN	gsl1	giberellic acid-stimulated like1
GRMZM2G089803	23.8069	-1.68047	0.577826	-2.90826	0.0036345	0.0323728	DOWN	kao2	kaurenoic acid oxidase2
GRMZM2G102161	24.1428	-4.37841	1.04778	-4.17874	2.93131e-05	0.000655494	DOWN	zmm8	Zea mays MADS8
GRMZM5G828987	125.112	-1.11093	0.354711	-3.13192	0.00173665	0.0182449	DOWN	glu26	beta-glucosidase26
GRMZM2G006721	891.46	-1.65334	0.225525	-7.33105	2.28358e-13	2.18905e-11	DOWN	cyc15	cyclin15
GRMZM2G040278	202.222	-3.91453	0.394411	-9.92501	3.24076e-23	7.09699e-21	DOWN	gid3	gibberellin-insensitive dwarf protein homolog3
GRMZM2G096352	743.482	-1.09455	0.10406	-10.5185	7.1e-26	1.78575e-23	DOWN	hagtf36	GNAT-transcription factor 36
GRMZM2G456241	450.065	-2.23879	0.15385	-14.5518	5.69171e-48	3.44254e-45	DOWN	ring553	RING-type E3 ligase553
GRMZM2G147266	317.13	-1.36864	0.304017	-4.50186	6.73624e-06	0.00017956	DOWN	fer2	ferritin homolog2
GRMZM2G011513	204.864	-1.26949	0.421547	-3.0115	0.00259957	0.0249102	DOWN	dba3	DNA binding activity3
GRMZM2G425430	103.455	-3.15236	0.295378	-10.6723	1.37206e-26	3.70792e-24	DOWN	wrky75	WRKY-transcription factor 75
GRMZM2G050536	24.994	-8.10714	1.18402	-6.84713	7.53438e-12	5.92556e-10	DOWN	wakl4	wall associated kinase like4
GRMZM2G008226	2870.06	-1.05398	0.141438	-7.4519	9.20045e-14	9.05888e-12	DOWN	trps4	trehalose-6-phosphate synthase4
GRMZM2G103773	390.728	-1.16595	0.189365	-6.15715	7.40676e-10	4.57795e-08	DOWN	brd1	brassinosteroid-deficient dwarf1
GRMZM2G473152	6.17364	-3.53048	1.28944	-2.73798	0.0061817	0.0483627	DOWN	cadtfr2	CCAAT-DR1-transcription factor 2
GRMZM2G031882	52.3012	-1.32983	0.479199	-2.77511	0.00551827	0.0443469	DOWN	wox9b	WUSCHEL related homeobox 9b
GRMZM5G869564	72.5431	-1.21929	0.316524	-3.85213	0.000117096	0.00208304	DOWN	rps15	ribosomal proteinS15
GRMZM2G005526	751.67	-1.0241	0.216621	-4.7276	2.27185e-06	7.05524e-05	DOWN	sod15	superoxide dismutase15
GRMZM2G137426	84.1587	-1.50765	0.403258	-3.73867	0.000184994	0.00307352	DOWN	bhlh199	bHLH-transcription factor 199
GRMZM2G163749	841.343	-1.18899	0.25208	-4.71672	2.39679e-06	7.36224e-05	DOWN	sbt32	subtilisin32
GRMZM2G466908	32.2999	-2.31181	0.489181	-4.72589	2.29111e-06	7.09768e-05	DOWN	saur1	small auxin up RNA1
GRMZM2G089640	2153.3	-1.17955	0.15035	-7.84539	4.31595e-15	4.72578e-13	DOWN	arftf22	ARF-transcription factor 22
GRMZM2G101499	74.5474	-1.33353	0.390546	-3.41454	0.000638899	0.00836595	DOWN	sbp3	SBP-domain protein3
GRMZM2G331283	148.075	-2.83445	0.448445	-6.32063	2.60504e-10	1.70346e-08	DOWN	aaap46	amino acid/auxin permease46
AC215201.3_FG005	1420.95	-1.61581	0.145754	-11.0859	1.46856e-28	4.44116e-26	DOWN	cps2	chloroplast protein synthesis2
GRMZM2G041463	54.5434	-2.70399	0.390185	-6.93002	4.20775e-12	3.42595e-10	DOWN	cipk22	calcineurin B-like-interacting protein kinase22
GRMZM2G357825	5.47432	-5.91718	1.63886	-3.61055	0.000305549	0.00460194	DOWN	rdr2	RNA-dependent RNA polymerase2
GRMZM2G078472	77.5713	-3.00308	0.726453	-4.1339	3.56666e-05	0.000774393	DOWN	asn4	asparagine synthetase4
GRMZM2G037327	70.1263	-4.39305	1.26603	-3.46995	0.000520557	0.00712101	DOWN	tip3c	tonoplast intrinsic protein3c
GRMZM5G872264	56.5993	-1.63465	0.385558	-4.23971	2.2381e-05	0.000520646	DOWN
GRMZM2G417905	13.0252	-7.16695	1.37274	-5.22092	1.78039e-07	7.21328e-06	DOWN
GRMZM2G364145	64.4588	-2.40726	0.424678	-5.66843	1.44116e-08	7.09492e-07	DOWN
GRMZM2G012566	86.2185	-1.53187	0.428475	-3.57516	0.000350015	0.0051455	DOWN
GRMZM5G876389	4.5164	-5.64118	1.62704	-3.46715	0.000526007	0.0071801	DOWN
GRMZM5G866989	11.5138	-2.75942	0.954588	-2.8907	0.0038439	0.0337178	DOWN
GRMZM2G031139	46.1639	-3.52067	0.600785	-5.86011	4.62548e-09	2.48417e-07	DOWN
GRMZM2G058528	94.6224	-1.51605	0.316423	-4.7912	1.65786e-06	5.33599e-05	DOWN
GRMZM2G148695	6.84476	-6.23991	1.46954	-4.24616	2.1747e-05	0.000508224	DOWN
GRMZM2G143210	575.239	-7.5994	0.555711	-13.6751	1.43034e-42	7.26701e-40	DOWN
GRMZM2G168987	149.374	-10.6878	1.04527	-10.2249	1.53365e-24	3.57424e-22	DOWN
GRMZM2G336678	38.2177	-4.90664	0.689953	-7.11155	1.14745e-12	1.00513e-10	DOWN
GRMZM2G342281	3.97516	-5.45506	1.80448	-3.02307	0.00250225	0.0242891	DOWN
GRMZM2G448957	58.733	-5.04889	0.64838	-7.78693	6.86547e-15	7.3588e-13	DOWN
GRMZM2G126096	26.1826	-4.87565	0.774362	-6.29634	3.04754e-10	1.97492e-08	DOWN
GRMZM2G005482	13.4353	-3.01896	0.986663	-3.05977	0.00221509	0.0220235	DOWN
GRMZM2G357455	212.598	-1.00817	0.263092	-3.83199	0.000127111	0.0022377	DOWN
GRMZM2G180879	512.667	-1.73765	0.180637	-9.61955	6.612e-22	1.34372e-19	DOWN
AC196957.3_FG005	126.881	-1.58092	0.285697	-5.53356	3.13791e-08	1.4653e-06	DOWN
GRMZM2G481353	235.24	-5.10494	0.300133	-17.009	7.047e-65	5.77467e-62	DOWN
GRMZM2G050273	35.3039	-8.60549	1.18821	-7.24243	4.40724e-13	4.07117e-11	DOWN
GRMZM2G024668	6621.33	-1.88364	0.433558	-4.34461	1.39521e-05	0.000341122	DOWN
GRMZM2G118919	8.33144	-6.52382	1.50282	-4.34106	1.41794e-05	0.000345682	DOWN
GRMZM2G003004	3.72637	-5.36143	1.78933	-2.99633	0.00273252	0.0259374	DOWN
GRMZM2G703856	35.2133	-1.2442	0.436647	-2.84944	0.00437962	0.0371347	DOWN
GRMZM2G025302	6.33204	-4.01521	1.43665	-2.79485	0.00519237	0.0423553	DOWN
GRMZM2G150179	59.8673	-1.20987	0.351947	-3.43765	0.000586785	0.00778386	DOWN
GRMZM2G386914	16.3232	-1.77289	0.633517	-2.79848	0.00513434	0.0420192	DOWN
GRMZM2G110681	83.7408	-2.137	0.536538	-3.98295	6.80662e-05	0.0013386	DOWN
GRMZM2G105256	14.0873	-2.84798	0.839484	-3.39253	0.0006925	0.0088712	DOWN
GRMZM2G074899	334.766	-1.09315	0.262988	-4.15665	3.22946e-05	0.000712136	DOWN
GRMZM2G129540	387.341	-1.16236	0.268584	-4.32773	1.50655e-05	0.000364485	DOWN
GRMZM2G074193	353.684	-1.40475	0.174637	-8.04383	8.70763e-16	1.02884e-13	DOWN
GRMZM2G127546	912.244	-1.8193	0.168465	-10.7992	3.47053e-27	9.58282e-25	DOWN
GRMZM2G468740	176.528	-4.8489	0.372378	-13.0215	9.23932e-39	4.04666e-36	DOWN
GRMZM2G141834	20.5303	-7.82468	1.1805	-6.62829	3.39599e-11	2.45779e-09	DOWN
GRMZM2G400092	3676.73	-8.11866	0.193868	-41.8772	0	0	DOWN
GRMZM2G010034	33.776	-1.33301	0.466983	-2.85452	0.00431021	0.0366895	DOWN
GRMZM2G177458	292.456	-11.6566	1.07927	-10.8005	3.4226e-27	9.55431e-25	DOWN
GRMZM5G822352	60.7195	-7.93928	1.10378	-7.19281	6.34718e-13	5.69743e-11	DOWN
GRMZM2G165709	28.1775	-8.28088	1.1409	-7.25822	3.9223e-13	3.64975e-11	DOWN
GRMZM2G165619	2763.32	-1.15386	0.0743424	-15.5208	2.5073e-54	1.8198e-51	DOWN
AC177890.3_FG005	3.24682	-5.16544	1.82495	-2.83045	0.00464823	0.0389314	DOWN
GRMZM2G472827	784.097	-1.69777	0.118728	-14.2997	2.19888e-46	1.24129e-43	DOWN
GRMZM2G098377	151.501	-5.13646	0.393891	-13.0403	7.21751e-39	3.2166e-36	DOWN
GRMZM2G100208	13.1985	-3.28338	1.05415	-3.11471	0.00184125	0.0191067	DOWN
GRMZM2G013248	40.4371	-8.80278	1.11578	-7.88935	3.03754e-15	3.41428e-13	DOWN
GRMZM2G058414	247.982	-2.26522	0.19967	-11.3448	7.87078e-30	2.56335e-27	DOWN
GRMZM2G073508	8.83428	-6.60597	1.42673	-4.63016	3.65388e-06	0.000105118	DOWN
GRMZM2G448927	2597.2	-8.25156	0.200975	-41.0577	0	0	DOWN
GRMZM2G019361	1058.45	-2.474	0.116807	-21.1802	1.45273e-99	2.30648e-96	DOWN
GRMZM2G312091	61.7734	-1.95678	0.478285	-4.09124	4.29081e-05	0.000902314	DOWN
GRMZM5G826577	214.961	-3.37864	0.805594	-4.19397	2.74119e-05	0.000620075	DOWN
GRMZM2G006759	96.4224	-4.25311	0.46091	-9.22762	2.76712e-20	5.02094e-18	DOWN
GRMZM2G450939	73.0625	-2.18915	0.547544	-3.99813	6.38456e-05	0.00126907	DOWN
GRMZM2G122717	118.53	-6.43506	0.514902	-12.4976	7.69021e-36	3.10086e-33	DOWN
GRMZM5G839530	36.8071	-3.58127	0.741911	-4.82709	1.38539e-06	4.54691e-05	DOWN
GRMZM2G098739	49.318	-3.97471	0.588834	-6.75014	1.47701e-11	1.13355e-09	DOWN
AC205485.3_FG011	14.4507	-7.31643	1.26939	-5.76373	8.22746e-09	4.28283e-07	DOWN
GRMZM2G067587	273.271	-1.12775	0.278977	-4.04243	5.28997e-05	0.0010811	DOWN
GRMZM2G129502	8.43257	-5.05821	1.41196	-3.5824	0.000340455	0.00502241	DOWN
GRMZM2G444546	16.8977	-7.54425	1.20396	-6.26618	3.70023e-10	2.37366e-08	DOWN
GRMZM2G075975	22.1697	-3.17058	0.707001	-4.48455	7.30695e-06	0.00019275	DOWN
GRMZM2G433609	10.1816	-6.81344	1.43674	-4.7423	2.11301e-06	6.6186e-05	DOWN
GRMZM2G131087	1083.28	-1.70466	0.458385	-3.71884	0.000200137	0.0032716	DOWN
GRMZM2G106010	66.1869	-7.05714	0.885447	-7.97014	1.5849e-15	1.83841e-13	DOWN
GRMZM2G125679	46.6163	-1.38479	0.468993	-2.95269	0.0031502	0.0288954	DOWN
AC195235.3_FG003	36.6669	-8.66054	1.15771	-7.48073	7.3909e-14	7.42099e-12	DOWN
GRMZM2G414537	56.0503	-1.10094	0.402287	-2.7367	0.00620596	0.0485077	DOWN
GRMZM2G012127	7.61451	-6.39362	1.46104	-4.37608	1.20835e-05	0.000301826	DOWN
GRMZM2G557750	182.496	-3.03963	0.765701	-3.96974	7.19502e-05	0.00139523	DOWN
GRMZM2G087222	16.8429	-3.24626	0.86292	-3.76195	0.000168593	0.00284003	DOWN
GRMZM2G174160	43.6942	-1.55735	0.376827	-4.1328	3.5837e-05	0.000777428	DOWN
GRMZM2G373322	21.7205	-7.9072	1.19916	-6.59398	4.28195e-11	3.0469e-09	DOWN
GRMZM2G027638	22.5216	-6.50118	1.17091	-5.55225	2.82019e-08	1.33162e-06	DOWN
GRMZM2G104307	9.69216	-4.65481	1.19743	-3.88735	0.000101345	0.00185213	DOWN
GRMZM2G094535	252.704	-1.19968	0.321832	-3.72765	0.000193274	0.00318401	DOWN
GRMZM2G066710	66.7336	-2.63696	0.875619	-3.01154	0.00259922	0.0249102	DOWN
GRMZM2G123972	969.531	-1.64866	0.466752	-3.53219	0.000412141	0.00590502	DOWN
GRMZM2G134340	724.468	-1.0357	0.125449	-8.25597	1.50667e-16	1.96277e-14	DOWN
GRMZM2G506905	6.78464	-6.2281	1.45086	-4.29269	1.76522e-05	0.000419868	DOWN
GRMZM5G842820	33.3411	-1.87607	0.454466	-4.12806	3.65832e-05	0.000791586	DOWN
AC233880.1_FG009	108.498	-4.68469	0.403315	-11.6155	3.43912e-31	1.16485e-28	DOWN
GRMZM2G357129	10.4102	-6.84468	1.39444	-4.90855	9.1753e-07	3.15827e-05	DOWN
GRMZM2G083797	53.947	-1.34265	0.444386	-3.02136	0.00251645	0.0243897	DOWN
GRMZM2G381470	24.5078	-2.43444	0.785788	-3.09809	0.00194775	0.0199269	DOWN
GRMZM2G006753	85.7227	-9.88569	1.15673	-8.54626	1.27138e-17	1.82469e-15	DOWN
GRMZM2G409086	30.5312	-5.93038	0.894984	-6.62624	3.4434e-11	2.48502e-09	DOWN
GRMZM2G071270	21.6357	-6.44156	1.19205	-5.40377	6.52554e-08	2.88293e-06	DOWN
GRMZM2G457267	279.624	-1.51706	0.166034	-9.13702	6.41955e-20	1.11696e-17	DOWN
GRMZM5G850577	64.1684	-1.46882	0.478985	-3.06652	0.00216566	0.0216336	DOWN
GRMZM2G305439	138.259	-1.48558	0.328009	-4.52908	5.92407e-06	0.000160265	DOWN
GRMZM2G032244	314.916	-1.17385	0.261892	-4.4822	7.38776e-06	0.000194478	DOWN
GRMZM2G130333	375.071	-1.29245	0.22449	-5.75727	8.54857e-09	4.43707e-07	DOWN
GRMZM2G377539	5261.4	-1.12141	0.297251	-3.7726	0.000161552	0.0027451	DOWN
GRMZM2G394876	58.9202	-2.23104	0.534899	-4.17095	3.0333e-05	0.000674737	DOWN
GRMZM2G077389	211.772	-8.1588	0.62225	-13.1118	2.81911e-39	1.27882e-36	DOWN
GRMZM5G840435	678.849	-1.20347	0.111481	-10.7953	3.62255e-27	9.89502e-25	DOWN
GRMZM5G839349	56.9391	-3.40186	0.444299	-7.65669	1.9078e-14	1.9944e-12	DOWN
GRMZM2G019958	510.934	-2.97195	0.159897	-18.5867	4.12035e-77	4.36122e-74	DOWN
GRMZM2G543920	57.0911	-8.57497	1.08185	-7.92621	2.2593e-15	2.56218e-13	DOWN
GRMZM2G045955	197.384	-1.04162	0.222607	-4.67918	2.88023e-06	8.59769e-05	DOWN
GRMZM5G829476	8.02469	-3.94137	1.4426	-2.73213	0.00629269	0.0489895	DOWN
GRMZM5G833140	1268.55	-2.36144	0.109132	-21.6384	7.81693e-104	1.41838e-100	DOWN
GRMZM2G113771	794.599	-1.11385	0.120618	-9.23453	2.59426e-20	4.74115e-18	DOWN
GRMZM2G149335	839.824	-1.35057	0.0925585	-14.5916	3.17809e-48	2.01832e-45	DOWN
GRMZM2G090435	3982.07	-1.18634	0.170585	-6.95455	3.53699e-12	2.94591e-10	DOWN
GRMZM2G402039	21.2163	-6.41168	1.16693	-5.49449	3.91845e-08	1.79676e-06	DOWN
GRMZM2G141978	476.39	-1.59436	0.228576	-6.97522	3.05401e-12	2.59249e-10	DOWN
GRMZM2G166099	74.5085	-1.24683	0.393599	-3.16775	0.00153621	0.0166061	DOWN
GRMZM2G338693	91.4212	-2.38592	0.392125	-6.0846	1.16786e-09	6.86739e-08	DOWN
GRMZM2G018558	15.679	-6.70327	1.22953	-5.45188	4.98403e-08	2.24883e-06	DOWN
GRMZM2G095090	52.8287	-1.03059	0.349604	-2.94787	0.00319975	0.0292386	DOWN
GRMZM2G159364	1257.97	-1.02657	0.169919	-6.04154	1.52648e-09	8.79726e-08	DOWN
GRMZM2G061554	1187.12	-1.07781	0.363552	-2.96467	0.00303004	0.0280357	DOWN
GRMZM2G054805	1994.2	-1.30934	0.378046	-3.46344	0.000533311	0.00725252	DOWN
GRMZM2G082538	204.496	-1.04292	0.25336	-4.11635	3.84926e-05	0.000828668	DOWN
GRMZM2G144380	72.334	-1.52909	0.478854	-3.19323	0.00140689	0.0155422	DOWN
GRMZM2G076263	97.5028	-1.13511	0.328477	-3.45568	0.000548901	0.00742478	DOWN
GRMZM2G405575	293.01	-1.60394	0.220452	-7.27569	3.44657e-13	3.27611e-11	DOWN
GRMZM2G016393	15.1626	-3.21717	1.10832	-2.90275	0.00369901	0.0327066	DOWN
GRMZM2G173674	18.7082	-2.48877	0.649089	-3.83425	0.000125947	0.00221875	DOWN
GRMZM5G886785	952.272	-3.0494	0.160552	-18.9932	1.94016e-80	2.24026e-77	DOWN
GRMZM2G061783	604.889	-3.13314	0.181935	-17.2212	1.84255e-66	1.73356e-63	DOWN
GRMZM2G049675	49.1616	-2.94473	0.514939	-5.7186	1.07406e-08	5.45685e-07	DOWN
GRMZM2G049798	17.3642	-6.11702	1.37535	-4.44762	8.68273e-06	0.000224909	DOWN
GRMZM2G024697	553.507	-7.66752	0.369834	-20.7324	1.76934e-95	2.49703e-92	DOWN
GRMZM2G099989	729.069	-4.27295	0.306423	-13.9446	3.39303e-44	1.83389e-41	DOWN
GRMZM2G103152	2920.1	-3.15842	0.128067	-24.6623	2.71925e-134	6.27973e-131	DOWN
GRMZM2G044273	166.99	-1.01118	0.242731	-4.16583	3.10224e-05	0.000687662	DOWN
GRMZM2G430463	14.6866	-7.34215	1.27134	-5.77513	7.68948e-09	4.01926e-07	DOWN
GRMZM2G158039	5.16356	-5.83159	1.61015	-3.62178	0.000292584	0.00445861	DOWN
GRMZM5G890133	12.935	-4.65968	1.01559	-4.58813	4.47243e-06	0.000125852	DOWN
GRMZM2G161161	448.678	-3.29384	0.800581	-4.11431	3.88342e-05	0.000834606	DOWN
GRMZM2G161180	198.332	-2.17702	0.353395	-6.16031	7.26045e-10	4.49847e-08	DOWN
GRMZM2G452189	136.574	-5.69584	0.429497	-13.2617	3.86166e-40	1.7836e-37	DOWN
AC216353.2_FG005	7.51209	-2.94899	1.04401	-2.82467	0.00473292	0.0394845	DOWN
GRMZM5G886006	117.96	-5.48417	0.561184	-9.77251	1.47743e-22	3.12759e-20	DOWN
GRMZM2G100828	40.4127	-1.40442	0.515391	-2.72496	0.006431	0.0498069	DOWN
AC203753.4_FG006	175.684	-1.32994	0.33252	-3.99958	6.34563e-05	0.00126232	DOWN
GRMZM2G096868	18.7775	-7.69474	1.25037	-6.15396	7.55724e-10	4.62992e-08	DOWN
AC198380.3_FG001	61.9246	-9.41729	1.07552	-8.75601	2.0229e-18	3.11441e-16	DOWN
GRMZM2G377303	330.565	-1.26466	0.1884	-6.71265	1.91121e-11	1.43217e-09	DOWN
GRMZM2G012891	2457.73	-1.16451	0.397126	-2.93235	0.00336404	0.0304008	DOWN
GRMZM2G034079	13.3403	-7.20088	1.30901	-5.50102	3.77608e-08	1.7409e-06	DOWN
GRMZM2G105245	45.5226	-2.51653	0.796933	-3.15777	0.0015898	0.0170631	DOWN
GRMZM2G134711	1987.59	-2.76263	0.104675	-26.3925	1.67057e-153	6.06249e-150	DOWN
GRMZM5G858730	42.3627	-8.86834	1.17448	-7.55087	4.32355e-14	4.42868e-12	DOWN
GRMZM2G136578	68.152	-1.68922	0.477347	-3.53876	0.00040201	0.00577873	DOWN
GRMZM2G463622	136.693	-7.78812	0.697731	-11.1621	6.25251e-29	1.9609e-26	DOWN
GRMZM2G113400	107.459	-1.78986	0.265693	-6.73657	1.62166e-11	1.23709e-09	DOWN
GRMZM2G527017	9.02045	-2.83656	1.04093	-2.72502	0.00642969	0.0498069	DOWN
GRMZM2G429057	99.7857	-1.4006	0.322032	-4.34926	1.36601e-05	0.00033559	DOWN
GRMZM2G468348	10.655	-6.87739	1.41216	-4.87014	1.11522e-06	3.74644e-05	DOWN
GRMZM2G015959	112.005	-10.2723	1.05333	-9.75226	1.80409e-22	3.78754e-20	DOWN
GRMZM2G164090	85.4883	-1.80987	0.51364	-3.52362	0.000425697	0.00605826	DOWN
GRMZM2G536483	5.47647	-5.91768	1.54042	-3.8416	0.000122233	0.00216231	DOWN
GRMZM2G145158	124.052	-1.65088	0.585511	-2.81955	0.00480916	0.039893	DOWN
GRMZM2G035805	34.9278	-1.32387	0.48092	-2.75278	0.00590919	0.0467199	DOWN
GRMZM2G133097	17.9301	-2.00933	0.685058	-2.93307	0.00335624	0.0303614	DOWN
GRMZM2G100568	1378.58	-1.33286	0.130732	-10.1954	2.07856e-24	4.75692e-22	DOWN
GRMZM2G511318	12.4606	-2.64117	0.874984	-3.01854	0.00253995	0.0244687	DOWN
GRMZM5G894564	728.078	-2.98963	0.15456	-19.3428	2.34293e-83	2.83417e-80	DOWN
GRMZM2G349895	300.133	-2.78515	0.255958	-10.8813	1.41567e-27	4.08662e-25	DOWN
GRMZM2G120432	5749.28	-2.31856	0.0931204	-24.8986	7.71199e-137	1.95908e-133	DOWN
GRMZM5G841920	7.52977	-6.37699	1.60418	-3.97523	7.03124e-05	0.00137185	DOWN
GRMZM5G874568	601.626	-7.66297	0.331543	-23.113	3.42282e-118	6.68845e-115	DOWN
GRMZM2G100719	10.5176	-4.33853	1.33351	-3.25346	0.00114007	0.0131822	DOWN
GRMZM5G895435	1035.21	-1.00236	0.0977525	-10.2541	1.13485e-24	2.66932e-22	DOWN
GRMZM2G701009	114.092	-2.21798	0.284646	-7.79206	6.59246e-15	7.09611e-13	DOWN
GRMZM2G162497	16.8069	-5.05038	1.00986	-5.0011	5.70053e-07	2.05697e-05	DOWN
GRMZM2G349834	8.55198	-4.02598	1.29404	-3.11116	0.00186352	0.0192756	DOWN
GRMZM2G151015	90.5877	-3.27095	0.346385	-9.44311	3.61885e-21	7.07151e-19	DOWN
GRMZM5G836341	46.745	-4.60398	0.516708	-8.91022	5.09312e-19	8.08628e-17	DOWN
GRMZM2G002656	152.492	-2.59491	0.437043	-5.93743	2.89516e-09	1.59535e-07	DOWN
GRMZM2G136185	37.0991	-7.9515	1.16926	-6.80046	1.04287e-11	8.12635e-10	DOWN
GRMZM2G390334	32.1061	-2.51151	0.612775	-4.09859	4.15679e-05	0.000879957	DOWN
GRMZM2G062495	109.957	-7.79632	0.765989	-10.1781	2.48345e-24	5.63277e-22	DOWN
GRMZM2G179848	2067.9	-1.17	0.114745	-10.1965	2.05529e-24	4.74641e-22	DOWN
GRMZM2G083732	373.966	-1.37985	0.189992	-7.26267	3.79518e-13	3.54445e-11	DOWN
GRMZM2G144173	21.2899	-1.59866	0.538009	-2.97144	0.00296407	0.0275407	DOWN
GRMZM5G889138	11.3403	-2.47623	0.906214	-2.7325	0.00628563	0.048988	DOWN
GRMZM2G181470	17.5709	-7.5998	1.32819	-5.72191	1.05334e-08	5.36235e-07	DOWN
GRMZM2G033555	842.915	-1.82041	0.631639	-2.88204	0.00395106	0.0344126	DOWN
GRMZM2G108570	484.142	-3.43381	0.159003	-21.5959	1.96283e-103	3.32412e-100	DOWN
GRMZM2G416535	37.5155	-5.63759	0.721771	-7.81078	5.68373e-15	6.17025e-13	DOWN
GRMZM2G326223	4.96542	-5.77843	1.71476	-3.36981	0.000752199	0.00941751	DOWN
GRMZM2G501086	72.6283	-6.60672	0.726719	-9.09116	9.79858e-20	1.64843e-17	DOWN
GRMZM2G043338	1309.24	-1.075	0.252267	-4.26135	2.03199e-05	0.000476626	DOWN
GRMZM2G104954	4.17963	-5.52842	1.63299	-3.38546	0.00071059	0.00903912	DOWN
GRMZM5G851617	51.8121	-1.94059	0.48191	-4.02688	5.65227e-05	0.00114228	DOWN
GRMZM2G442265	318.992	-1.80428	0.242088	-7.45299	9.12498e-14	9.01953e-12	DOWN
GRMZM2G165355	39.3786	-1.70979	0.469874	-3.63883	0.000273875	0.0042526	DOWN
GRMZM2G067426	2295.27	-1.91035	0.0966877	-19.758	6.85064e-87	8.70134e-84	DOWN
GRMZM2G528283	140.597	-7.14723	0.566243	-12.6222	1.59323e-36	6.52786e-34	DOWN
GRMZM2G356579	113.59	-5.91809	0.510994	-11.5815	5.11273e-31	1.70893e-28	DOWN
GRMZM2G057590	29.0432	-5.85889	0.932677	-6.2818	3.3468e-10	2.15783e-08	DOWN
GRMZM2G386923	911.263	-5.34253	0.492801	-10.8411	2.19723e-27	6.27148e-25	DOWN
GRMZM2G476655	167.584	-7.23181	0.544597	-13.2792	3.05622e-40	1.43773e-37	DOWN
AC231431.1_FG008	51.9463	-7.71442	1.10451	-6.98447	2.85937e-12	2.44568e-10	DOWN
GRMZM2G113205	34.2497	-1.26095	0.445584	-2.82988	0.00465655	0.0389882	DOWN
GRMZM2G154149	3127.06	-1.33407	0.105528	-12.6419	1.24025e-36	5.16492e-34	DOWN
GRMZM2G106235	499.788	-1.04877	0.148322	-7.07093	1.53897e-12	1.33428e-10	DOWN
GRMZM2G555972	79.2494	-4.51251	0.437554	-10.313	6.15209e-25	1.46057e-22	DOWN
GRMZM2G138589	457.184	-4.45591	0.318427	-13.9935	1.70788e-44	9.43157e-42	DOWN
GRMZM6G818567	11.8331	-2.68004	0.851629	-3.14695	0.00164982	0.0175357	DOWN
GRMZM2G540491	4.13382	-5.51052	1.68186	-3.27645	0.0010512	0.0123743	DOWN
GRMZM2G091285	20.37	-6.35344	1.17152	-5.42323	5.85307e-08	2.62232e-06	DOWN
GRMZM2G091226	369.395	-2.49706	0.237926	-10.4951	9.09409e-26	2.26487e-23	DOWN
GRMZM2G061314	74.0582	-1.45219	0.459721	-3.15884	0.00158396	0.0170353	DOWN
GRMZM2G319262	6.08681	-3.50151	1.24322	-2.81648	0.00485534	0.0401629	DOWN
AC203972.3_FG001	7.57777	-4.89493	1.38612	-3.53139	0.000413382	0.00591614	DOWN
GRMZM2G015599	41.0289	-2.24556	0.545638	-4.11547	3.86385e-05	0.000831104	DOWN
GRMZM2G314593	7.44176	-4.87014	1.45914	-3.33767	0.000844836	0.0103279	DOWN
GRMZM2G154667	3.73518	-5.36782	1.74627	-3.07387	0.00211301	0.0212581	DOWN
GRMZM2G101393	12.5288	-2.89945	0.842052	-3.44332	0.000574625	0.00765732	DOWN
GRMZM5G896983	294.242	-2.04437	0.306236	-6.6758	2.45879e-11	1.81572e-09	DOWN
GRMZM2G443836	71.6203	-1.36396	0.404697	-3.37031	0.000750824	0.00941161	DOWN
GRMZM2G040876	3365.81	-1.00291	0.0861049	-11.6476	2.36031e-31	8.32765e-29	DOWN
GRMZM2G142802	2506.34	-1.52852	0.5293	-2.88782	0.00387921	0.0339571	DOWN
GRMZM2G173472	99.5933	-1.69619	0.283168	-5.99004	2.09788e-09	1.17384e-07	DOWN
GRMZM2G173483	13.5866	-5.7586	1.29044	-4.4625	8.10087e-06	0.00021128	DOWN
GRMZM2G093623	2161.96	-2.7122	0.104086	-26.0572	1.11564e-149	3.54258e-146	DOWN
GRMZM2G001905	211.285	-6.55904	0.425875	-15.4013	1.60352e-53	1.10092e-50	DOWN
GRMZM5G853305	6.45336	-4.65423	1.56565	-2.97272	0.00295178	0.0274868	DOWN
GRMZM2G321041	54.1597	1.47918	0.420239	3.51985	0.000431785	0.00611066	UP	ring3	RING-type E3 ligase3
GRMZM2G450125	252.872	1.23151	0.388478	3.17008	0.00152398	0.0164949	UP	amyb2	beta amylase2
GRMZM2G054111	8.72278	5.0534	1.55194	3.25618	0.00112922	0.0130805	UP	myb120	MYB-transcription factor 120
GRMZM2G086163	79.9516	1.29227	0.377459	3.4236	0.000617975	0.00812548	UP	hipp2	heavy metal-associated isoprenylated plant protein2
GRMZM2G031790	205.166	1.37844	0.384911	3.58118	0.000342041	0.00504287	UP	kcs30	3-ketoacyl-CoA synthase30
GRMZM5G838098	228.071	8.81817	2.02393	4.35696	1.31883e-05	0.000324635	UP	zim27	ZIM-transcription factor 27
GRMZM2G445634	627.18	2.04889	0.459672	4.45728	8.30057e-06	0.000215823	UP	zim16	ZIM-transcription factor 16
GRMZM2G129674	159.188	4.924	1.15386	4.26742	1.97749e-05	0.000465362	UP	ereb179	AP2-EREBP-transcription factor 179
AC206951.3_FG017	350.782	1.35668	0.392133	3.45974	0.000540694	0.00733721	UP	ereb182	AP2-EREBP-transcription factor 182
GRMZM2G121706	285.867	1.05105	0.318458	3.30044	0.000965324	0.0115019	UP	ofp3	OVATE-transcription factor 3
GRMZM2G134251	205.902	1.26831	0.227348	5.57874	2.42273e-08	1.15036e-06	UP	exo2	exochitinase2
GRMZM2G344388	136.329	3.3153	0.859185	3.85865	0.000114015	0.00204109	UP	mkk7	mitogen-activated protein kinase kinase7
GRMZM2G126808	104.948	1.99391	0.536088	3.71938	0.000199716	0.00326683	UP	hb45	Homeobox-transcription factor 45
GRMZM2G116846	57.7994	1.79325	0.453995	3.94993	7.81734e-05	0.00149762	UP	prx8	peroxidase8
GRMZM2G152447	1348.83	1.41179	0.3824	3.69192	0.000222568	0.00356712	UP	pap19	purple acid phosphatase19
GRMZM2G055052	29.1593	3.33866	1.0085	3.31053	0.00093118	0.0111613	UP	pub21	plant U-box type E3 ubiquitin ligase21
GRMZM2G043291	383.452	1.08091	0.243036	4.44755	8.68544e-06	0.000224909	UP	gst49	glutathione transferase49
GRMZM2G112524	179.331	2.1138	0.761903	2.77437	0.00553093	0.0444206	UP	prp7	pathogenesis-related protein7
GRMZM2G070849	67.8755	1.86172	0.535295	3.47793	0.000505299	0.00694794	UP	myb75	MYB-transcription factor 75
GRMZM2G144997	60.2003	2.90836	0.539034	5.39551	6.83308e-08	3.00833e-06	UP	dnaj105	DnaJ family protein105
GRMZM2G031001	206.575	1.48886	0.417457	3.56651	0.000361766	0.0052907	UP	nactf11	NAC-transcription factor 11
GRMZM2G100288	4865.1	1.05235	0.0949091	11.088	1.43464e-28	4.39086e-26	UP	flr2	feronia-like receptor2
GRMZM2G030571	41.1247	2.35703	0.595731	3.95653	7.60456e-05	0.00146347	UP	algt1	alanine--glyoxylate aminotransferase1
GRMZM2G382569	40.3669	2.57045	0.655794	3.9196	8.86971e-05	0.0016531	UP	fht3	flavanone 3-hydroxylase3
GRMZM2G110067	66.5213	2.74661	0.498652	5.50807	3.62785e-08	1.68479e-06	UP	gras27	GRAS-transcription factor 27
GRMZM2G044902	188.699	2.60958	0.355726	7.33593	2.20188e-13	2.11872e-11	UP	lbd6	LBD-transcription factor 6
GRMZM2G148925	1500.22	1.72131	0.127334	13.5181	1.22239e-41	5.85894e-39	UP	psei7	cystatin7
GRMZM2G064875	46.9835	5.1762	0.60378	8.57299	1.00834e-17	1.45539e-15	UP	adf11	actin depolymerizing factor11
GRMZM2G066441	29.2562	6.82937	1.1689	5.84256	5.14052e-09	2.74338e-07	UP	cyp57	cytochrome P450 57
GRMZM2G480439	181.49	2.27124	0.394975	5.75034	8.90618e-09	4.60781e-07	UP	gst46	glutathione transferase46
GRMZM2G044383	17.7011	4.11863	1.16398	3.5384	0.000402565	0.00578086	UP	gst30	glutathione transferase30
GRMZM2G125304	2138.64	6.58659	0.426383	15.4476	7.83136e-54	5.52611e-51	UP	dnaJ6	DnaJ/Hsp40 6
GRMZM2G175134	161.863	1.02919	0.369629	2.7844	0.00536275	0.0433578	UP	gst14	glutathione transferase14
GRMZM2G113098	161.899	1.40525	0.27875	5.04125	4.62494e-07	1.71264e-05	UP	gata16	C2C2-GATA-transcription factor 16
GRMZM2G161459	27.3926	5.7338	1.38777	4.13168	3.60128e-05	0.000780575	UP	npf2	nitrate transporter/peptide transporter family2
GRMZM2G128641	875.041	1.54459	0.230487	6.70144	2.0637e-11	1.53737e-09	UP	osca5	hyperosmolality-gated calcium-permeable channels5
GRMZM2G144155	209.537	2.11077	0.408454	5.1677	2.36994e-07	9.40682e-06	UP	erd3	early responsive to dehydration3
GRMZM5G811593	387.446	1.09879	0.202244	5.43297	5.54243e-08	2.48753e-06	UP	nrt7	nitrate transport7
GRMZM2G385236	78.5426	1.24962	0.396139	3.15449	0.00160777	0.0171967	UP	limtf3	LIM-transcription factor 3
GRMZM2G099319	100.981	2.24503	0.393607	5.70373	1.17215e-08	5.90795e-07	UP	hb84	Homeobox-transcription factor 84
GRMZM2G152555	210.691	1.64776	0.270918	6.08213	1.18599e-09	6.95789e-08	UP	opt4	oligopeptide transporter4
GRMZM2G059129	79.7514	1.25693	0.371814	3.38052	0.000723487	0.00916646	UP	gpx13	glycerophosphodiester phosphodiesterase13
GRMZM2G441903	306.063	2.74511	0.238176	11.5256	9.80693e-31	3.2354e-28	UP	znf14	zinc finger protein14
GRMZM2G141320	3.68169	5.29924	1.81297	2.92295	0.00346728	0.0311675	UP	mgd2	monogalactosyldiacylglycerol synthase2
GRMZM2G121312	26.6594	1.86481	0.650327	2.86749	0.00413738	0.0356278	UP	pgip2	polygalacturonase-inhibiting protein2
GRMZM2G079956	218.552	1.21781	0.275845	4.41484	1.01086e-05	0.000255003	UP	bag2	B-cell lymphoma-2 (Bcl-2) associated athanogene2
GRMZM2G369472	11.9074	3.87839	1.40287	2.76461	0.00569914	0.0455411	UP	ereb172	AP2-EREBP-transcription factor 172
GRMZM2G112377	52.6285	4.66364	0.764256	6.10219	1.04624e-09	6.20971e-08	UP	pht7	phosphate transporter protein7
GRMZM2G129513	503.799	1.32246	0.21726	6.08698	1.15061e-09	6.79744e-08	UP	mdh6	malate dehydrogenase6
GRMZM2G089528	228.48	1.20127	0.331067	3.62847	0.000285103	0.00438937	UP	ftfh2	flavonoid 3′,5′-hydroxylase2
GRMZM2G048522	8.41089	6.49075	2.23858	2.89949	0.00373773	0.0329846	UP	ccl4	coumarate-CoA ligase4
GRMZM5G844703	167.779	1.47443	0.37868	3.89359	9.87709e-05	0.0018103	UP	flz4	FCS-like zinc finger4
GRMZM2G061487	576.192	2.27163	0.485302	4.68085	2.85683e-06	8.53788e-05	UP	dbf1	DRE-binding protein 1
GRMZM2G181236	15.5121	5.88342	1.82336	3.22669	0.00125229	0.0141512	UP	cyp51	cytochrome P450 51
GRMZM2G129266	23.5056	3.68114	1.31053	2.80889	0.00497124	0.0409482	UP	hct13	hydroxycinnamoyltransferase13
GRMZM2G413853	177.13	1.23834	0.242834	5.09955	3.40453e-07	1.30445e-05	UP	dcl102	dicer-like 102
GRMZM2G131715	242.086	8.09311	0.621738	13.0169	9.8075e-39	4.22271e-36	UP	ring65	RING-type E3 ligase65
GRMZM2G131723	1969.29	1.98457	0.137915	14.3898	6.00015e-47	3.54469e-44	UP	ring65	RING-type E3 ligase65
GRMZM2G008290	1288.1	1.35476	0.23335	5.80568	6.41065e-09	3.37862e-07	UP	hipp9	heavy metal-associated isoprenylated plant protein9
GRMZM2G070673	15.5733	3.88709	1.17837	3.2987	0.000971324	0.0115626	UP	iqd3	IQ-domain 3
GRMZM2G097349	40.1821	2.53243	0.518729	4.88199	1.05018e-06	3.5523e-05	UP	hb49	Homeobox-transcription factor 49
GRMZM2G145412	59.3405	6.80389	1.97657	3.44227	0.000576853	0.00767531	UP	zim18	ZIM-transcription factor 18
GRMZM2G145458	8.81312	6.55843	1.92547	3.40614	0.000658883	0.00854396	UP	zim3	ZIM-transcription factor 3
GRMZM2G169372	252.783	1.25386	0.334566	3.74773	0.000178444	0.00297443	UP	dhn13	dehydrin13
GRMZM2G181276	73.4665	4.96726	0.532188	9.33365	1.0229e-20	1.9248e-18	UP	mab12	math-btb12
GRMZM2G351232	302.038	1.29557	0.327536	3.95551	7.63705e-05	0.0014675	UP	pap25	purple acid phosphatase25
GRMZM2G097137	53.2592	3.80287	0.631408	6.02284	1.71378e-09	9.73938e-08	UP	plt35	phospholipid transfer protein35
GRMZM2G109130	1793.47	1.88465	0.402883	4.67791	2.89814e-06	8.64103e-05	UP	lox3	lipoxygenase3
GRMZM2G346263	590.912	2.14815	0.156522	13.7243	7.26651e-43	3.76717e-40	UP	o10	opaque endosperm10
GRMZM2G442658	24455.3	1.20077	0.355898	3.37392	0.000741068	0.0093241	UP	adh1	alcohol dehydrogenase1
GRMZM2G308687	508.942	2.77701	0.671406	4.13612	3.53232e-05	0.000768092	UP	gst5	glutathione transferase5
GRMZM2G141535	1532.6	1.3707	0.158952	8.62335	6.50259e-18	9.65996e-16	UP	ao1	aldehyde oxidase1
GRMZM2G141473	821.416	3.2705	0.659802	4.9568	7.1664e-07	2.51795e-05	UP	ao4	aldehyde oxidase4
GRMZM2G347043	801.407	2.32878	0.419857	5.54659	2.91293e-08	1.36778e-06	UP	nactf49	NAC-transcription factor 49
GRMZM2G018254	43.668	2.44519	0.584829	4.18103	2.90195e-05	0.000650073	UP	gras48	GRAS-transcription factor 48
GRMZM2G073805	22.3175	3.40946	0.846256	4.02888	5.60443e-05	0.00113351	UP	gras72	GRAS-transcription factor 72
GRMZM6G513881	362.121	1.49092	0.369674	4.03306	5.50552e-05	0.00111565	UP	mapkkk1	mitogen-activated protein kinase kinase kinase1
GRMZM2G031615	18.7104	2.53788	0.683215	3.71462	0.00020351	0.00331821	UP	iaa14	Aux/IAA-transcription factor 14
GRMZM2G073079	254.001	2.13897	0.304708	7.01974	2.22277e-12	1.9076e-10	UP	eng1	endo-1,3-1,4-beta-D-glucanase1
GRMZM2G043075	266.226	1.52597	0.28416	5.37009	7.86974e-08	3.41735e-06	UP	mate27	multidrug and toxic compound extrusion27
GRMZM2G127690	56.6749	1.19691	0.370204	3.2331	0.00122453	0.0139056	UP	pub43	plant U-box type E3 ubiquitin ligase43
GRMZM2G041344	21.8691	4.86285	1.19986	4.05284	5.0599e-05	0.00103742	UP	ring239	RING-type E3 ligase239
GRMZM2G044537	120.795	2.54517	0.51475	4.94448	7.63466e-07	2.6604e-05	UP	ring247	RING-type E3 ligase247
GRMZM2G134023	51.6522	3.50665	0.696345	5.0358	4.7585e-07	1.75698e-05	UP	ring248	RING-type E3 ligase248
GRMZM2G080959	229.262	3.57541	1.00287	3.56519	0.000363595	0.00530828	UP	flz21	FCS-like zinc finger21
GRMZM2G091044	101.142	2.92354	0.629978	4.6407	3.47234e-06	0.000100694	UP	platz7	PLATZ-transcription factor 7
GRMZM2G021339	328.272	1.95992	0.237491	8.25263	1.54942e-16	2.00816e-14	UP	hb115	Homeobox-transcription factor 115
GRMZM2G082007	101.409	1.45867	0.403539	3.61471	0.000300688	0.00454937	UP	nanmt1	nicotinate N-methyltransferase1
GRMZM2G146234	27.7082	3.01369	0.798653	3.77347	0.000160994	0.00274004	UP	fht11	flavanone 3-hydroxylase11
GRMZM2G379005	657.348	1.6112	0.239553	6.72585	1.74569e-11	1.32375e-09	UP	gata4	C2C2-GATA-transcription factor 4
GRMZM2G441541	229.159	1.31443	0.28905	4.54742	5.43066e-06	0.000148819	UP	rboh4	respiratory burst oxidase4
GRMZM2G098696	22.1646	2.76245	0.937389	2.94696	0.0032091	0.029291	UP	hsftf7	HSF-transcription factor 7
GRMZM2G406552	49.4122	1.56457	0.399361	3.9177	8.93986e-05	0.0016613	UP	plt14	phospholipid transfer protein14
GRMZM2G301908	29.0547	1.99818	0.526946	3.792	0.000149441	0.0025685	UP	fla8	fasciclin-like arabinogalactan8
GRMZM2G458728	130.859	1.84654	0.295165	6.25598	3.95033e-10	2.52772e-08	UP	hb6	Homeobox-transcription factor 6
GRMZM2G091656	49.6979	3.58125	0.588575	6.08462	1.16769e-09	6.86739e-08	UP	gras9	GRAS-transcription factor 9
GRMZM2G015419	465.588	2.07361	0.332869	6.2295	4.67917e-10	2.97163e-08	UP	lox10	lipoxygenase10
GRMZM2G052720	199.019	1.14903	0.307669	3.73462	0.000187999	0.00311529	UP	ereb98	AP2-EREBP-transcription factor 98
GRMZM2G079348	199.749	2.93637	1.00695	2.91612	0.0035442	0.0317354	UP	cat3	catalase3
GRMZM2G047448	89.4373	1.23248	0.36938	3.33661	0.000848061	0.0103474	UP	hb67 (ZmWUS1)	Homeobox-transcription factor 67
GRMZM2G040095	1047.09	1.93621	0.213479	9.06983	1.19208e-19	1.99227e-17	UP	lox6	lipoxygenase6
GRMZM2G160585	111.998	3.25574	0.621187	5.24116	1.59572e-07	6.53807e-06	UP	pglcat7	glycosyltransferase
GRMZM2G068967	69.4799	4.57639	0.75606	6.05295	1.42213e-09	8.22925e-08	UP	ereb97	AP2-EREBP-transcription factor 97
GRMZM2G392125	279.089	4.20612	1.03254	4.07357	4.62982e-05	0.000960093	UP	xth27	xyloglucan endotransglucosylase/hydrolase27
GRMZM2G024312	83.5437	1.32018	0.316346	4.17322	3.00318e-05	0.000669209	UP	ring94	RING-type E3 ligase94
GRMZM2G314412	41.6554	1.91468	0.555573	3.44631	0.000568298	0.00760614	UP	pub62	plant U-box type E3 ubiquitin ligase62
GRMZM2G102059	17.4739	3.67525	1.14852	3.19999	0.00137433	0.0152655	UP	abi12	ABI3-VP1-transcription factor 12
GRMZM2G050216	11.379	2.84568	0.950738	2.99312	0.00276137	0.0261061	UP	ring96	RING-type E3 ligase96
GRMZM2G164405	100.907	4.35846	0.742903	5.86679	4.44312e-09	2.39129e-07	UP	acs2	1-aminocyclopropane-1-carboxylate synthase2
GRMZM2G368838	10.0669	6.75033	1.46988	4.59242	4.38128e-06	0.000123935	UP	ereb68	AP2-EREBP-transcription factor 68
GRMZM2G080992	33.0993	2.08155	0.519452	4.0072	6.1444e-05	0.00122806	UP	mate16	multidrug and toxic compound extrusion16
GRMZM2G172936	80.0097	1.55692	0.500567	3.11031	0.00186892	0.0193149	UP	ereb6	AP2-EREBP-transcription factor 6
GRMZM2G055180	224.592	5.55194	1.17614	4.72049	2.35281e-06	7.2711e-05	UP	ereb198	AP2-EREBP-transcription factor 198
GRMZM2G078409	228.185	1.09444	0.29336	3.73071	0.000190941	0.00315581	UP	ploc2	plastocyanin2
GRMZM2G048295	137.896	2.87384	0.868306	3.30971	0.000933913	0.0111801	UP	myb72	MYB-transcription factor 72
GRMZM2G102183	122.39	1.55665	0.44846	3.4711	0.000518326	0.00710579	UP	mas1	malate synthase1
GRMZM2G022413	234.325	1.04259	0.202168	5.15704	2.50887e-07	9.87172e-06	UP	msr1	methionine sulfoxide reductase1
GRMZM2G165836	180.192	1.14342	0.315775	3.62099	0.000293479	0.00446689	UP	fcp1	fon2-like cle protein1
GRMZM2G393762	12.0494	4.19105	0.983588	4.26099	2.03528e-05	0.000476957	UP	pme25	pectin methylesterase25
GRMZM2G160966	61.0737	1.37362	0.32197	4.26628	1.98755e-05	0.000467065	UP	ring111	RING-type E3 ligase111
GRMZM2G126062	46.1812	4.84825	1.09274	4.43676	9.13209e-06	0.000235038	UP	dmas4	deoxymugineic acid synthase4
GRMZM2G104843	471.726	2.10354	0.301655	6.97334	3.09497e-12	2.61122e-10	UP	ts1	tassel seed1
GRMZM2G087192	215.823	1.52716	0.320875	4.75936	1.94204e-06	6.1284e-05	UP	opr5	12-oxo-phytodienoic acid reductase5
GRMZM2G437912	343.479	4.89414	0.764539	6.40142	1.53935e-10	1.02636e-08	UP	adt6	arogenate dehydratase6
GRMZM5G829946	79.2389	2.3526	0.421579	5.58043	2.39919e-08	1.14132e-06	UP	gpx2	glycerophosphodiester phosphodiesterase2
AC202435.3_FG003	87.4764	1.10287	0.319301	3.45401	0.000552327	0.00745081	UP	pap4	purple acid phosphatase4
GRMZM2G010765	694.907	1.29105	0.435447	2.96489	0.00302789	0.0280311	UP	mate17	multidrug and toxic compound extrusion17
GRMZM2G085086	171.635	4.59757	0.865094	5.31453	1.0693e-07	4.5424e-06	UP	hipp21	heavy metal-associated isoprenylated plant protein21
GRMZM2G164074	17.1776	7.521	2.62191	2.86852	0.00412397	0.0355394	UP	cyp27	cytochrome P-450 27
GRMZM2G118800	55.8457	2.86882	0.792033	3.6221	0.000292223	0.00445833	UP	aldh13	aldehyde dehydrogenase13
GRMZM2G333478	9.9528	6.73378	1.73745	3.87568	0.000106329	0.00192797	UP	yuc9	yucca9
GRMZM2G140160	341.968	6.99295	0.351089	19.9179	2.84614e-88	3.80528e-85	UP	ring141	RING-type E3 ligase141
GRMZM2G148333	1421.12	1.24536	0.360826	3.45142	0.000557647	0.00750313	UP	ereb202	AP2-EREBP-transcription factor 202
GRMZM2G366130	70.9434	2.45347	0.762887	3.21603	0.00129977	0.0145968	UP	hb59	Homeobox-transcription factor 59
GRMZM2G015753	20.3102	3.65404	1.25658	2.90793	0.0036383	0.0323844	UP	ring142	RING-type E3 ligase142
GRMZM2G041127	590.466	1.67084	0.49225	3.3943	0.000688043	0.008823	UP	hb54	Homeobox-transcription factor 54
GRMZM2G009406	123.685	2.05992	0.485191	4.24558	2.18026e-05	0.000509054	UP	dof2	DNA binding with one finger2
GRMZM2G134334	399.947	5.22815	0.59794	8.7436	2.25792e-18	3.43461e-16	UP	znf13	zinc finger protein13
GRMZM2G179049	27.6005	2.56425	0.808196	3.17281	0.0015097	0.0163892	UP	nactf35	NAC-transcription factor 35
GRMZM2G124011	11.5061	2.56737	0.815362	3.14875	0.00163968	0.0174498	UP	ereb65	AP2-EREBP-transcription factor 65
GRMZM2G172826	25.8729	3.7831	0.932538	4.05678	4.97535e-05	0.00102256	UP	cyp88	cytochrome P-450 88
GRMZM5G868679	810.494	1.30832	0.459247	2.84884	0.00438783	0.0371795	UP	pap31	purple acid phosphatase31
GRMZM2G101769	577.177	1.05302	0.241187	4.36599	1.26548e-05	0.000314549	UP	zim12	ZIM-transcription factor 12
GRMZM2G075461	30.1711	6.84581	2.26737	3.01928	0.0025338	0.0244687	UP	cyp70	cytochrome P450 70
GRMZM2G327692	332.042	2.35425	0.273551	8.60625	7.54892e-18	1.11491e-15	UP	erdh1	early response to dehydration 15-homolog1
GRMZM2G151227	5.70391	5.93028	2.1296	2.78469	0.00535786	0.04334	UP	whp1	white pollen1
GRMZM2G070304	63.8151	2.89547	0.756807	3.82591	0.000130292	0.00228419	UP	ms33	male sterile33
GRMZM2G098637	271.642	1.10809	0.367139	3.01818	0.00254296	0.0244785	UP	ring166	RING-type E3 ligase166
GRMZM2G132069	196.469	1.02102	0.250806	4.07094	4.68229e-05	0.000969391	UP	pfk6	phosphofructose kinase6
GRMZM2G023952	514.587	1.0118	0.219724	4.60485	4.12767e-06	0.000117815	UP	cyp24	cytochrome P-450 24
GRMZM2G121066	63.4205	1.08519	0.371941	2.91763	0.00352705	0.0316153	UP	pmi1	phosphomannose isomerase1
GRMZM2G472248	2680.18	1.82678	0.468103	3.90252	9.51959e-05	0.00175873	UP	lea15	late embryogenesis abundant protein15
GRMZM2G064541	872.267	1.28847	0.460151	2.8001	0.00510867	0.0418496	UP	nactf66	NAC-transcription factor 66
GRMZM2G169382	312.491	2.49044	0.731387	3.40508	0.000661438	0.00856834	UP	ereb193	AP2-EREBP-transcription factor 193
AC214360.3_FG001	73.499	2.21208	0.646469	3.42179	0.000622107	0.00817558	UP	ks4	kaurene synthase4
GRMZM2G139786	236.852	1.26108	0.373166	3.37941	0.000726411	0.00918976	UP	gl6	glossy6
GRMZM2G019090	56.8213	5.60378	0.62863	8.91428	4.90982e-19	7.84428e-17	UP	gst18	glutathione transferase18
GRMZM2G101221	32.029	2.14393	0.522914	4.09997	4.13206e-05	0.000875452	UP	prx34	peroxidase34
GRMZM5G898668	42.4405	1.8553	0.550914	3.36767	0.000758051	0.00947069	UP	xt5	beta-1,4-xylosyltransferase5
GRMZM2G177244	98.1867	1.19238	0.349869	3.40807	0.000654247	0.00849879	UP	abi31	ABI3-VP1-transcription factor 31
GRMZM2G014653	977.657	1.09363	0.258569	4.22954	2.34166e-05	0.000543243	UP	nactf109	NAC-transcription factor 109
GRMZM2G049373	287.331	1.18781	0.171136	6.94075	3.90033e-12	3.21212e-10	UP	dnaJ37	DnaJ/Hsp40 37
GRMZM2G160838	40.4524	2.0424	0.63504	3.21617	0.00129913	0.0145961	UP	myb32	MYB-transcription factor 32
GRMZM2G149756	93.15	2.44692	0.445141	5.49696	3.86404e-08	1.77501e-06	UP	ereb174	AP2-EREBP-transcription factor 174
GRMZM2G027914	62.5726	1.21527	0.424473	2.863	0.00419645	0.0360265	UP	mybr37	MYB-related-transcription factor 37
GRMZM2G178533	191.51	1.58394	0.32437	4.88313	1.04415e-06	3.53742e-05	UP	aldr11	aldose reductase11
GRMZM2G123977	406.96	2.48328	0.654094	3.79652	0.000146743	0.00253413	UP	acd6	accelerated cell death ortholog6
GRMZM2G126397	3526.96	1.07782	0.333623	3.23066	0.00123507	0.0140064	UP	plt3	phospholipid transfer protein homolog3
GRMZM2G358830	422.366	1.37392	0.377926	3.63543	0.000277523	0.00429872	UP	perk2	proline-rich extensin-like receptor kinase2
GRMZM2G159724	1804.22	1.69849	0.615734	2.75847	0.00580723	0.0460781	UP	me6	NADP-dependent malic enzyme6
GRMZM2G091540	25.9969	2.96495	0.859973	3.44772	0.000565342	0.00757057	UP	jih3	jasmonoyl-l-isoleucine hydrolase3
GRMZM2G169654	299.701	1.3499	0.397893	3.39262	0.000692266	0.0088712	UP	ereb126	AP2-EREBP-transcription factor 126
GRMZM2G447632	478.004	2.25825	0.817533	2.76228	0.00573995	0.0457371	UP	gst20	glutathione transferase20
GRMZM2G022931	137.867	1.52441	0.49836	3.05886	0.0022218	0.0220642	UP	fla6	fasciclin-like arabinogalactan6
GRMZM2G160971	61.7084	1.30182	0.401569	3.24184	0.00118759	0.0135771	UP	ereb208	AP2-EREBP-transcription factor 208
GRMZM2G126260	22.5663	3.00278	0.706999	4.24722	2.16441e-05	0.000506285	UP	pin10	PIN-formed protein10
GRMZM2G370745	55.8848	4.01259	1.36432	2.94108	0.00327066	0.0297368	UP	cyp10	cytochrome P450 10
GRMZM2G129860	37.535	2.08782	0.529214	3.94512	7.97587e-05	0.00151996	UP	cyp11	cytochrome P450 11
AC198725.4_FG004	47.1463	1.90043	0.556483	3.41508	0.000637623	0.00835355	UP	ofp19	OVATE-transcription factor 19
GRMZM2G333811	245.451	1.67919	0.462033	3.63435	0.000278687	0.00431149	UP	lrx15	leucine-rich repeat/extensin-like chimera protein15
GRMZM2G064708	398.115	1.08045	0.215765	5.00755	5.51267e-07	2.00055e-05	UP	ppr210	pentatricopeptide repeat protein210
GRMZM2G060811	163.467	1.18848	0.332849	3.57063	0.000356118	0.00522313	UP	ralf17	rapid alkalinization factor17
GRMZM2G336533	69.7989	3.61239	0.497348	7.2633	3.77751e-13	3.54096e-11	UP	nactf60	NAC-transcription factor 60
GRMZM2G054224	279.859	2.08224	0.353805	5.88528	3.97387e-09	2.15729e-07	UP	proh6	prolyl 4-hydroxylase 6
GRMZM2G027825	1224.95	1.09077	0.262455	4.15605	3.23797e-05	0.000713393	UP	fla12	fasciclin-like arabinogalactan12
GRMZM2G033098	100.244	2.34331	0.501279	4.67466	2.94437e-06	8.74804e-05	UP	aos5	allene oxide synthesis5
GRMZM2G077356	2144.78	2.33692	0.215992	10.8195	2.78411e-27	7.85831e-25	UP	iaa21	Aux/IAA-transcription factor 21
GRMZM2G060940	420.665	2.523	0.2718	9.28257	1.65434e-20	3.06754e-18	UP	ga20ox4	gibberellin 20-oxidase4
GRMZM2G073114	470.907	2.38235	0.818525	2.91054	0.00360802	0.0322047	UP	kwl1	kiwellin1
GRMZM2G105987	96.5104	1.49432	0.342495	4.36305	1.28264e-05	0.000317264	UP	hin14	hairpin-induced14
GRMZM2G018336	40.1849	2.25587	0.437444	5.15692	2.51039e-07	9.87172e-06	UP	abi13	ABI3-VP1-transcription factor 13
GRMZM2G173596	43.4291	8.8592	2.22147	3.988	6.66337e-05	0.00131727	UP	zim10	ZIM-transcription factor 10
GRMZM2G150893	72.5357	3.38463	1.19734	2.8268	0.00470159	0.0393006	UP	prx57	peroxidase57
GRMZM2G085967	50.7429	2.68635	0.469021	5.72757	1.0188e-08	5.20735e-07	UP	prx39	peroxidase39
AC225718.2_FG006	780.966	3.93997	0.872802	4.51416	6.35686e-06	0.000170161	UP	efcb1	EF-hand Ca2+-binding protein1
GRMZM2G140443	24.8707	2.95511	1.07112	2.75891	0.00579954	0.046068	UP	ftip13	floral transition-interacting protein13
GRMZM2G116140	181.332	1.05061	0.25651	4.0958	4.20721e-05	0.000887673	UP	pmei29	pectin methylesterase inhibitor29
GRMZM2G120539	74.3004	2.74641	0.797876	3.44216	0.000577091	0.00767531	UP	ccl17	coumarate-CoA ligase17
GRMZM2G168747	46.9352	4.88807	1.68271	2.90488	0.00367397	0.0326214	UP	nrat2	nramp aluminum transporter2
GRMZM2G462118	12.0046	4.45138	1.26337	3.52341	0.000426036	0.00605968	UP	cyc43	cyclin43
GRMZM2G042278	285.556	1.13545	0.297352	3.81853	0.000134248	0.00234223	UP	nlp15	NLP-transcription factor 15
GRMZM2G322672	130.77	1.25462	0.346228	3.62367	0.000290448	0.00444473	UP	ereb37	AP2-EREBP-transcription factor 37
GRMZM2G145444	1685.21	1.5177	0.447106	3.3945	0.000687541	0.00882136	UP	myb50	MYB-transcription factor 50
GRMZM5G803365	50.9453	1.20184	0.387893	3.09837	0.00194588	0.0199239	UP	hsp29	heat shock protein29
GRMZM2G008593	190.416	1.24975	0.363716	3.43606	0.00059024	0.00781745	UP	pme13	pectin methylesterase13
GRMZM2G405581	221.271	1.008	0.22572	4.46571	7.98034e-06	0.000208995	UP	prx61	peroxidase61
GRMZM2G412604	561.875	1.17682	0.269751	4.36261	1.28523e-05	0.000317594	UP	naat4	nicotianamine aminotransferase4
GRMZM2G139300	111.381	1.41777	0.498924	2.84166	0.00448796	0.0378637	UP	incw1	cell wall invertase1
GRMZM2G017991	74.1267	1.61638	0.402811	4.01275	6.00156e-05	0.0012033	UP	lea30	late embryogenesis abundant protein30
GRMZM2G303964	67.0552	1.84049	0.410793	4.48035	7.45221e-06	0.000195972	UP	pub59	plant U-box type E3 ubiquitin ligase59
GRMZM2G001223	23.1202	2.93515	0.992245	2.95809	0.00309549	0.0285115	UP	myb126	MYB-transcription factor 126
GRMZM2G492156	35.6156	2.67553	0.670677	3.9893	6.62689e-05	0.0013121	UP	mads19	MADS-transcription factor 19
GRMZM2G176253	241.799	1.80988	0.28001	6.46363	1.02221e-10	6.96018e-09	UP	npf9	nitrate transporter/peptide transporter family9
GRMZM2G160710	11.4031	4.41331	1.2942	3.41008	0.000649446	0.00847349	UP	hipp46	heavy metal-associated isoprenylated plant protein46
GRMZM2G129189	112.074	3.70805	0.637265	5.81869	5.93106e-09	3.14174e-07	UP	epr4	endochitinase precursor4
GRMZM2G029048	600.304	2.88178	0.682972	4.21946	2.44884e-05	0.000562458	UP	pal9	phenylalanine ammonia lyase9
GRMZM2G334660	41.6731	8.79956	3.11849	2.82174	0.00477636	0.0397295	UP	pal8	phenylalanine ammonia lyase8
GRMZM2G170692	47.3464	8.25881	2.47194	3.34102	0.000834708	0.0102336	UP	pal7	phenylalanine ammonia lyase7
GRMZM2G139765	41.7709	1.73894	0.597769	2.90905	0.00362533	0.0323251	UP	ereb76	AP2-EREBP-transcription factor 76
GRMZM2G170049	77.3397	5.40227	1.78824	3.021	0.00251945	0.0244002	UP	myb26	MYB-transcription factor 26
GRMZM2G135385	122.254	7.32183	1.97786	3.7019	0.000213991	0.00346235	UP	cybv10	cytochrome b5-10
GRMZM2G466044	76.7979	3.15296	0.651553	4.83915	1.30397e-06	4.3075e-05	UP	ereb195	AP2-EREBP-transcription factor 195
GRMZM2G041761	67.9803	1.69216	0.475681	3.55734	0.000374629	0.005435	UP	ofp23	OVATE-transcription factor 23
GRMZM2G071277	301.219	2.42683	0.440759	5.50603	3.67025e-08	1.70137e-06	UP	ring350	RING-type E3 ligase350
GRMZM2G057789	12.3114	4.56416	1.07974	4.22708	2.36747e-05	0.000548031	UP	ring352	RING-type E3 ligase352
GRMZM5G874697	80.6235	1.49915	0.388775	3.8561	0.000115211	0.00205671	UP	flz26	FCS-like zinc finger26
GRMZM2G335685	9.38364	3.52999	1.1915	2.96265	0.00304999	0.0281742	UP	flz28	FCS-like zinc finger28
AC233960.1_FG003	38.1168	1.82795	0.54558	3.35047	0.000806749	0.0099533	UP	glk11	G2-like-transcription factor 11
GRMZM2G150363	34.3339	3.34559	0.648738	5.15707	2.50844e-07	9.87172e-06	UP	nced8	nine-cis-epoxycarotenoid dioxygenase8
GRMZM2G074267	776.415	1.04792	0.174185	6.01613	1.78638e-09	1.01068e-07	UP	pin2	PIN-formed protein2
GRMZM2G036286	245.26	1.17606	0.243637	4.82711	1.38531e-06	4.54691e-05	UP	flz29	FCS-like zinc finger29
GRMZM2G055204	1701.46	1.30009	0.353019	3.68278	0.000230707	0.00368131	UP	ereb18	AP2-EREBP-transcription factor 18
GRMZM2G103085	10.3085	6.78445	1.88735	3.59469	0.000324777	0.00483606	UP	ereb139	AP2-EREBP-transcription factor 139
GRMZM2G018757	75.1842	1.165	0.307922	3.78342	0.000154687	0.00264436	UP	ppr231	pentatricopeptide repeat potein231
GRMZM5G893117	221.847	1.1656	0.398343	2.92613	0.00343208	0.0308948	UP	grrf9	growth-regulating factor9
GRMZM2G110333	1757.1	1.19073	0.145138	8.20415	2.3223e-16	2.94967e-14	UP	ereb90	AP2-EREBP-transcription factor 90
GRMZM2G163200	339.699	1.74924	0.347783	5.02968	4.91298e-07	1.80614e-05	UP	gata24	C2C2-GATA-transcription factor 24
GRMZM2G420733	114.51	1.45081	0.497598	2.91562	0.00354985	0.0317636	UP	dir11	dirigent protein 11
GRMZM2G129357	80.6869	1.53494	0.483235	3.17638	0.00149126	0.0162516	UP	gst6	glutathione transferase6
GRMZM2G417954	3.67997	5.29861	1.813	2.92257	0.00347156	0.0311839	UP	nced5	nine-cis-epoxycarotenoid dioxygenase5
GRMZM2G115357	966.678	2.98786	0.714705	4.18055	2.90801e-05	0.000650857	UP	iaa32	Aux/IAA-transcription factor 32
GRMZM2G021416	73.8983	2.50409	0.734629	3.40864	0.000652872	0.00849364	UP	mkkk26	MAP kinase kinase kinase26
GRMZM2G493395	179.268	1.65916	0.485959	3.4142	0.00063969	0.008372	UP	dxs2	deoxy xylulose synthase 2
GRMZM2G079632	413.108	1.47644	0.366224	4.03153	5.54158e-05	0.0011217	UP	nactf4	NAC-transcription factor 4
GRMZM2G343236	52.4315	2.23385	0.530979	4.20704	2.58737e-05	0.000592136	UP	pmei6	pectin methylesterase inhibitor6
GRMZM2G109252	97.4735	2.38362	0.604398	3.94379	8.02028e-05	0.00152499	UP	hb146	Homeobox-transcription factor 146
GRMZM2G123119	7.92127	6.40414	1.91304	3.34762	0.000815087	0.0100415	UP	ereb177	AP2-EREBP-transcription factor 177
GRMZM2G091643	74.0385	1.70006	0.413621	4.11019	3.95329e-05	0.000845331	UP	ccl24	coumarate-CoA ligase24
GRMZM2G117230	16.4707	1.99479	0.715141	2.78937	0.00528108	0.0428885	UP	alt5	alanine aminotransferase5
GRMZM2G169201	165.515	1.00493	0.265234	3.78884	0.000151354	0.00259612	UP	rboh15	respiratory burst oxidase15
GRMZM2G116614	577.673	2.84565	0.696496	4.08567	4.395e-05	0.000919656	UP	zim28	ZIM-transcription factor 28
GRMZM2G700200	326.733	1.14575	0.308632	3.71235	0.000205343	0.00333738	UP	dro1	deeper rooting1
GRMZM2G082653	10.3828	4.30233	1.50124	2.86586	0.00415882	0.0357639	UP	ring439	RING-type E3 ligase439
GRMZM2G083894	738.708	2.46465	0.261844	9.41266	4.83728e-21	9.23921e-19	UP	znf12	zinc finger protein12
GRMZM2G116658	1416.35	1.0522	0.17372	6.05688	1.38785e-09	8.0492e-08	UP	ocl3	outer cell layer3
GRMZM2G041462	127.244	1.05608	0.372116	2.83802	0.00453937	0.0381833	UP	hb128	Homeobox-transcription factor 128
GRMZM5G809292	301.445	1.08229	0.176219	6.14173	8.16273e-10	4.96071e-08	UP	pyg7	pale yellowgreen7
GRMZM2G053298	506.45	1.1265	0.224051	5.02785	4.95999e-07	1.81816e-05	UP	nlp13	NLP-transcription factor 13
GRMZM2G416484	30.5147	2.24411	0.687138	3.26588	0.00109125	0.0127179	UP	mctp13	multiple C2 domain and transmembrane region protein13
AC189750.4_FG004	1392.07	1.34553	0.411272	3.27163	0.00106929	0.0125291	UP	aprl1	adenosine 5'-phosphosulfate reductase-like1
GRMZM2G114140	4799.34	1.10772	0.10409	10.642	1.89968e-26	5.02684e-24	UP	pdcb41	plasmodesmata callose binding protein41
GRMZM2G333980	396.248	5.01909	0.871814	5.75707	8.55869e-09	4.43707e-07	UP	pgip1	polygalacturonase-inhibiting protein1
GRMZM2G098517	182.804	1.56629	0.47522	3.29594	0.000980946	0.0116498	UP	gras38	GRAS-transcription factor 38
GRMZM2G418899	31.0137	5.91094	0.861564	6.86071	6.85188e-12	5.42238e-10	UP	gras63	GRAS-transcription factor 63
GRMZM2G131262	519.345	1.27293	0.210746	6.04011	1.54005e-09	8.82663e-08	UP	pdcb45	plasmodesmata callose binding protein45
GRMZM2G049077	311.68	2.08688	0.404126	5.16393	2.41819e-07	9.56843e-06	UP	hipp53	heavy metal-associated isoprenylated plant protein53
GRMZM2G150683	86.702	1.1891	0.409323	2.90505	0.00367197	0.0326214	UP	pdcb46	plasmodesmata callose binding protein46
GRMZM2G037189	390.358	3.16577	0.609246	5.19622	2.03386e-07	8.13641e-06	UP	erdh2	early response to dehydration 15-homolog2
GRMZM2G166738	370.665	1.07946	0.271518	3.97566	7.01854e-05	0.00137137	UP	hak9	potassium high-affinity transporter9
GRMZM2G151811	1068.71	1.49718	0.199253	7.51395	5.73674e-14	5.80599e-12	UP	eil6	EIL-transcription factor 6
GRMZM2G167492	74.1035	1.61921	0.526123	3.07762	0.0020866	0.0210759	UP	nactf97	NAC-transcription factor 97
AC234160.1_FG003	351.528	3.61763	0.962003	3.76052	0.00016956	0.00285254	UP	glu15	beta-glucosidase15
GRMZM2G049695	36.7969	2.6363	0.826463	3.18986	0.00142343	0.0156989	UP	mybr24	MYB-related-transcription factor 24
GRMZM6G514393	90.4906	3.60792	1.07164	3.36673	0.000760658	0.00949067	UP	px64	peroxidase64
GRMZM2G001514	95.8892	2.07844	0.511027	4.06719	4.75837e-05	0.000983538	UP	fla22.1	fasciclin-like arabinogalactan22.1
GRMZM2G311898	18.4358	2.52147	0.877254	2.87428	0.00404955	0.0350616	UP	grx17	glutaredoxin17
GRMZM2G001991	99.577	1.16918	0.293934	3.97771	6.95834e-05	0.00136076	UP	dfr3	dihydroflavonol reductase3
AC226248.1_FG002	179.853	1.15756	0.301305	3.84181	0.000122132	0.00216203	UP	zmm18	Zea mays MADS18
GRMZM2G174347	382.282	1.05595	0.231641	4.55857	5.15029e-06	0.000142055	UP	ereb92	AP2-EREBP-transcription factor 92
GRMZM2G013448	2531.47	2.86052	0.690933	4.14008	3.47184e-05	0.000759887	UP	acco5	1-aminocyclopropane-1-carboxylate oxidase5
GRMZM2G304840	11.9456	4.9385	1.12581	4.38663	1.15119e-05	0.000288683	UP	mybr108	MYB-related-transcription factor 108
GRMZM2G305066	13.587	2.71451	0.877943	3.0919	0.00198881	0.020298	UP	mkkk18	MAP kinase kinase kinase18
GRMZM2G173965	91.0379	2.84294	0.527285	5.39166	6.98106e-08	3.0666e-06	UP	mkkk21	MAP kinase kinase kinase21
GRMZM2G129154	87.7164	1.27498	0.362858	3.51371	0.00044189	0.00623629	UP	gras2	GRAS-transcription factor 2
GRMZM2G061403	7.42114	6.31012	2.28433	2.76235	0.00573874	0.0457371	UP	geb3	glucan endo-1,3-beta-glucosidase homolog3
GRMZM2G447271	5.69231	5.9274	2.05992	2.87749	0.00400857	0.0348136	UP	lac21	laccase21
GRMZM2G068973	295.564	4.07702	1.16517	3.49906	0.000466901	0.00653482	UP	nactf23	NAC-transcription factor 23
GRMZM2G428179	19.103	3.67085	0.730631	5.02421	5.05498e-07	1.85031e-05	UP	ring502	RING-type E3 ligase502
GRMZM2G180659	609.919	1.77546	0.580137	3.06042	0.0022103	0.021993	UP	lht2	Lysine histidine transporter 2
GRMZM2G127328	49.8075	7.59795	2.56288	2.96462	0.00303059	0.0280357	UP	lht1	Lysine histidine transporter 1
GRMZM2G074358	37.2828	8.63899	2.11853	4.07782	4.54605e-05	0.000943492	UP	nactf42	NAC-transcription factor 42
GRMZM2G146140	80.4283	4.2407	0.383906	11.0462	2.28769e-28	6.75747e-26	UP	hak13	potassium high-affinity transporter13
GRMZM2G161610	73.4918	2.50291	0.43195	5.79445	6.85472e-09	3.59032e-07	UP	mab26	math-btb26
GRMZM2G134306	5.53679	5.88771	1.50661	3.90791	9.30986e-05	0.0017226	UP	idd27	indeterminate domain27
GRMZM5G811022	265.28	1.14662	0.231825	4.94606	7.573e-07	2.64254e-05	UP	ppr342	pentatricopeptide repeat protein342
GRMZM2G079200	131.347	1.86413	0.352788	5.284	1.26396e-07	5.26367e-06	UP	iaa26	Aux/IAA-transcription factor 26
GRMZM2G122172	31.6718	3.40493	0.766122	4.44437	8.81505e-06	0.00022757	UP	aldh18	aldehyde dehydrogenase18
GRMZM2G137421	36.9902	2.49422	0.554632	4.49707	6.88973e-06	0.000183075	UP	npf6	nitrate transporter/peptide transporter family6
GRMZM2G335618	16.3719	5.97998	1.77309	3.37263	0.000744547	0.00935397	UP	gst19	glutathione transferase19
GRMZM2G064382	871.29	1.37893	0.471054	2.92733	0.00341881	0.0308081	UP	zip5	zinc-regulated, iron-regulated transporter-like protein5
GRMZM2G168304	374.425	1.02711	0.283807	3.61906	0.000295677	0.00449496	UP	kcs33	3-ketoacyl-CoA synthase33
GRMZM2G450233	47.1873	5.72742	1.15271	4.96867	6.74133e-07	2.38178e-05	UP	px5	peroxidase 5
GRMZM2G051619	630.94	2.05366	0.499362	4.11256	3.91296e-05	0.000839534	UP	ga2ox6	gibberellin 2-oxidase6
GRMZM2G118951	97.2346	1.56427	0.315961	4.95085	7.38918e-07	2.58907e-05	UP	hin6	hairpin-induced6
GRMZM2G085964	603.841	1.13452	0.287593	3.94488	7.98383e-05	0.00152034	UP	ereb69	AP2-EREBP-transcription factor 69
GRMZM2G479523	56.618	1.72683	0.403552	4.27908	1.87669e-05	0.000444717	UP	glp29	germin-like protein29
GRMZM2G306345	1821.5	1.46954	0.212658	6.91036	4.83442e-12	3.91111e-10	UP	pdk1	pyruvate, orthophosphate dikinase1
GRMZM2G026523	208.403	1.72303	0.238918	7.21179	5.52197e-13	5.02776e-11	UP	ptr2	peptide transporter 2
GRMZM2G077789	34.509	2.36688	0.691239	3.4241	0.00061683	0.00812303	UP	myb85	MYB-transcription factor 85
GRMZM2G059314	51.164	1.55617	0.459632	3.38568	0.00071001	0.00903912	UP	aldr2	aldose reductase2
GRMZM2G361064	455.178	5.73709	1.247	4.60071	4.21059e-06	0.000119778	UP	expa5	alpha expansin5
GRMZM2G020150	275.782	1.32309	0.288666	4.58346	4.57341e-06	0.000128091	UP	ereb196	AP2-EREBP-transcription factor 196
GRMZM2G170400	8222.53	1.29319	0.34427	3.75633	0.000172422	0.00289684	UP	peamt2	phosphoethanolamine N-methyltransferase 2
GRMZM2G069016	314.211	1.56439	0.333004	4.69782	2.62955e-06	7.99023e-05	UP	pup7	purine permease7
GRMZM5G855994	8.86365	6.56651	1.60591	4.08896	4.3331e-05	0.000908199	UP	pub83	plant U-box type E3 ubiquitin ligase83
GRMZM2G081239	144.739	1.56957	0.503456	3.11758	0.0018234	0.0189602	UP	nip2c	NOD26-like membrane intrinsic protein2
GRMZM2G000236	16.0905	7.42658	1.57522	4.71462	2.42163e-06	7.42954e-05	UP	opr2	12-oxo-phytodienoic acid reductase2
GRMZM2G106303	10.1627	6.76363	1.91904	3.52449	0.000424301	0.00604516	UP	opr1	12-oxo-phytodienoic acid reductase1
GRMZM2G046618	19.4838	3.31463	0.858909	3.85911	0.0001138	0.00203869	UP	pme2	pectin methylesterase2
GRMZM2G478553	58.0586	7.82332	1.61345	4.8488	1.24208e-06	4.13532e-05	UP	znf2	Zinc finger nuclease2
GRMZM2G099363	311.914	2.7701	0.754118	3.6733	0.000239441	0.0037992	UP	omt2	Caffeoyl CoA O-methyltransferase2
GRMZM2G134260	94.4765	1.60867	0.396381	4.05838	4.94135e-05	0.0010164	UP	hb77	Homeobox-transcription factor 77
GRMZM2G029863	105.68	1.44097	0.449315	3.20703	0.00134111	0.0149817	UP	bag17	B-cell lymphoma-2 (Bcl-2) associated athanogene17
GRMZM2G335052	181.063	1.78431	0.367294	4.858	1.18575e-06	3.96338e-05	UP	flr9	feronia-like receptor9
GRMZM2G071602	60.899	2.0073	0.680646	2.9491	0.00318696	0.0291532	UP	ring509	RING-type E3 ligase509
GRMZM2G314094	33.865	2.02557	0.695592	2.91201	0.00359108	0.0320648	UP	pfk4	phosphofructose kinase4
GRMZM6G474234	248.686	1.36879	0.432159	3.16733	0.00153844	0.0166231	UP	xat2	xylan &#945;-1,3-arabinofuranosyl-transferase2
GRMZM2G113203	153.379	3.08903	0.997469	3.09686	0.0019558	0.0199852	UP	mrpa1	multidrug resistance protein associated1
GRMZM2G480106	12.4787	4.5669	1.39521	3.27328	0.00106308	0.0124678	UP	ring519	RING-type E3 ligase519
GRMZM2G118047	93.4072	1.99781	0.637391	3.13436	0.00172228	0.0181315	UP	hsftf28	HSF-transcription factor 28
GRMZM2G157936	55.1007	2.71624	0.715712	3.79516	0.000147551	0.00254463	UP	ho3	heme oxygenase3
GRMZM2G091061	28.8631	3.50992	1.03846	3.37994	0.000725019	0.00918128	UP	prh42	protein phosphatase homolog42
GRMZM2G007754	20.434	6.31816	1.33095	4.74709	2.06366e-06	6.47198e-05	UP	pap6	purple acid phosphatase6
GRMZM2G101058	279.742	1.53798	0.354048	4.34398	1.39923e-05	0.000341776	UP	gata28	C2C2-GATA-transcription factor 28
GRMZM2G425482	1298.18	1.23133	0.20963	5.87383	4.25836e-09	2.3016e-07	UP	flz34	FCS-like zinc finger34
GRMZM2G121360	189.156	1.7532	0.381777	4.5922	4.38599e-06	0.000123935	UP	hipp58	heavy metal-associated isoprenylated plant protein58
GRMZM2G152417	2190.84	1.33509	0.420499	3.17501	0.00149832	0.0162994	UP	ccl31	coumarate-CoA ligase31
GRMZM2G053987	530.865	1.56271	0.336166	4.64863	3.3415e-06	9.7568e-05	UP	mpk1	MAP kinase1
GRMZM5G870932	1678.15	2.59748	0.549994	4.72274	2.32686e-06	7.19967e-05	UP	pck2	phosphoenolpyruvate carboxykinase homolog2
GRMZM2G104626	62.4949	4.30596	0.846831	5.0848	3.68019e-07	1.39449e-05	UP	kcs9	3-ketoacyl-CoA synthase9
GRMZM2G098875	65.6676	3.4962	0.735033	4.75652	1.96962e-06	6.20771e-05	UP	gad4	glutamate decarboxylase4
GRMZM2G067402	372.992	2.79394	0.811975	3.44091	0.000579752	0.00769861	UP	hb1	hemoglobin1
GRMZM2G067225	895.77	3.50384	0.924984	3.788	0.000151865	0.00260137	UP	aos1	allene oxide synthase1
GRMZM2G479245	42.5849	7.37915	1.10565	6.67406	2.48825e-11	1.83214e-09	UP	maf1	MFP1 attachment factor1
GRMZM2G130943	32.2258	2.91083	0.639873	4.54907	5.3883e-06	0.000147856	UP	prh54	protein phosphatase homolog54
GRMZM5G863344	178.463	1.16336	0.376117	3.09307	0.00198099	0.0202263	UP	ring551	RING-type E3 ligase551
GRMZM2G181551	4130.52	1.43762	0.167236	8.59637	8.22788e-18	1.20817e-15	UP	erdh5	early response to dehydration 15-homolog5
GRMZM2G036351	86.7637	4.40979	0.717361	6.14724	7.88437e-10	4.81458e-08	UP	zim4	ZIM-transcription factor 4
GRMZM2G178741	13.379	2.94368	0.758654	3.88014	0.000104396	0.00189698	UP	hb22	Homeobox-transcription factor 22
GRMZM2G382534	67.7112	1.79432	0.599186	2.99459	0.00274816	0.0260103	UP	hyd5	hydroxylase5
GRMZM2G115841	124.789	1.11209	0.351336	3.16532	0.00154913	0.0167102	UP	adt3	arogenate dehydratase3
AC198366.3_FG004	19.9788	1.90755	0.61135	3.12023	0.00180707	0.0188599	UP	gras29	GRAS-transcription factor 29
GRMZM2G099067	13.5434	3.82934	1.08764	3.52078	0.000430283	0.00609956	UP	lea49	late embryogenesis abundant protein49
GRMZM2G101958	776.67	2.18682	0.710199	3.07916	0.00207587	0.0210009	UP	plt1	phospholipid transfer protein homolog1
GRMZM2G003762	13802.8	1.23347	0.299624	4.11672	3.84302e-05	0.000828025	UP	alp1	aluminum-induced protein homolog1
GRMZM2G050730	1706.38	1.18361	0.207101	5.71513	1.09621e-08	5.5583e-07	UP	pop3	populus tremula stable protein homolog3
GRMZM2G434170	9.13885	2.97989	1.04094	2.86269	0.00420061	0.0360378	UP	pap29	purple acid phosphatase29
GRMZM2G016370	201.82	1.60662	0.523389	3.06964	0.00214316	0.0214764	UP	glk5	G2-like-transcription factor 5
GRMZM2G075283	40.3916	6.3208	2.17728	2.90307	0.00369528	0.0326849	UP	prp9	pathogenesis-related protein9
GRMZM2G300965	439.395	2.25921	0.726614	3.10923	0.00187573	0.0193775	UP	rboh7	respiratory burst oxidase7
GRMZM2G479834	36.7484	5.13319	0.791254	6.48741	8.7326e-11	6.01177e-09	UP	iaa42	Aux/IAA-transcription factor 42
GRMZM5G851266	15457.4	1.29804	0.165148	7.85984	3.84633e-15	4.28545e-13	UP	ppo1	polyphenol oxidase1
GRMZM2G020054	182.814	2.61041	0.778797	3.35185	0.000802731	0.009923	UP	ereb54	AP2-EREBP-transcription factor 54
GRMZM2G364748	378.477	1.49153	0.369764	4.03373	5.48994e-05	0.00111391	UP	xth3	xyloglucan endo-transglycosylase/hydrolase3
GRMZM2G086496	632.516	1.68945	0.232217	7.27531	3.45627e-13	3.27611e-11	UP	npf1	nitrate transporter/peptide transporter family1
GRMZM2G015605	221.137	4.3953	1.04507	4.20574	2.60231e-05	0.000594483	UP	nac1	NaCl stress protein1
GRMZM2G330635	285.86	2.2079	0.452153	4.88308	1.04439e-06	3.53742e-05	UP	gst22	glutathione transferase22
GRMZM2G159811	7.77725	3.19743	1.10763	2.88673	0.00389271	0.0340284	UP	prh11	protein phosphatase homolog11
GRMZM2G425798	20.7451	7.79323	1.55242	5.02006	5.16545e-07	1.87991e-05	UP	ereb149	AP2-EREBP-transcription factor 149
GRMZM2G125923	27.409	3.34009	0.898489	3.71745	0.000201241	0.00328753	UP	adt5	arogenate dehydratase5
GRMZM2G175140	165.349	1.54855	0.416071	3.72185	0.00019777	0.00324545	UP	amt1	ammonium transporter1
AC206901.3_FG005	74.0599	5.16347	0.850369	6.07203	1.26302e-09	7.37576e-08	UP	myb132	MYB-transcription factor 132
GRMZM2G026391	107.61	1.50811	0.522046	2.88885	0.00386657	0.0338698	UP	ysl3	yellow stripe-like transporter3
GRMZM2G152135	98.4723	1.66099	0.594259	2.79507	0.0051889	0.0423429	UP	hyd3	hydroxylase3
GRMZM5G894619	351.432	3.0403	0.768487	3.95622	7.61453e-05	0.00146428	UP	acs7	1-aminocyclopropane-1-carboxylate synthase7
GRMZM2G080516	34.8218	2.74628	0.915914	2.9984	0.00271398	0.0258021	UP	ereb2	AP2-EREBP-transcription factor 2
GRMZM2G438202	157.607	2.85876	0.438997	6.51201	7.41496e-11	5.18904e-09	UP	ereb205	AP2-EREBP-transcription factor 205
GRMZM2G431504	198.561	1.00667	0.307881	3.26969	0.00107667	0.0125924	UP	andr3	anthocyanidin reductase3
GRMZM2G405662	18.0624	7.59337	1.53468	4.94784	7.50428e-07	2.62577e-05	UP	hipp66	heavy metal-associated isoprenylated plant protein66
GRMZM2G092427	8.62799	5.02698	1.47531	3.40742	0.000655804	0.00850859	UP	lhcb6	light harvesting chlorophyll a/b binding protein6
GRMZM2G106836	7.9057	3.8377	1.27883	3.00095	0.0026914	0.0256113	UP	ofp42	OVATE-transcription factor 42
GRMZM2G106792	1018.06	3.22405	0.415871	7.75251	9.00943e-15	9.61624e-13	UP	hin1	hairpin-induced1
GRMZM2G406119	17.5437	5.04709	1.12713	4.47783	7.54059e-06	0.000198091	UP	nhl1	NDR1/HIN1-like 1
GRMZM2G428184	174.212	1.59282	0.223404	7.12979	1.00523e-12	8.86664e-11	UP	bzip114	bZIP-transcription factor 114
GRMZM2G173372	1393.52	1.40885	0.194576	7.24064	4.46571e-13	4.11023e-11	UP	bhlh35	bHLH-transcription factor 35
GRMZM2G159632	591.29	1.14547	0.294546	3.88895	0.000100677	0.00184258	UP	sfp1	sulfate permease1
GRMZM2G042171	219.723	1.94521	0.425194	4.57487	4.76508e-06	0.000132148	UP	sfp3	sulfate transporter3
GRMZM2G122543	10.6667	6.83345	1.9035	3.58994	0.000330751	0.00491636	UP	sro1	similar to RCD one1
GRMZM2G465595	189.009	1.00881	0.311793	3.2355	0.00121428	0.0138386	UP	cchh25	Cys2His2 Zinc Finger25
GRMZM2G075262	511.228	1.48017	0.201165	7.358	1.86693e-13	1.81014e-11	UP	sol1	sympathy for the ligule1
GRMZM2G311036	367.098	4.31508	1.04256	4.13894	3.48916e-05	0.000760817	UP	bx10	benzoxazinone synthesis10
GRMZM2G336824	71.8065	4.93488	0.80673	6.11714	9.52672e-10	5.73477e-08	UP	bx11	benzoxazinone synthesis11
GRMZM5G828488	641.04	2.38326	0.650109	3.66594	0.000246431	0.00388825	UP	spx7	SPX domain-containing membrane protein7
GRMZM2G068701	162.936	1.00618	0.319243	3.15178	0.00162277	0.0172844	UP	aas1	auxin amido synthetase1
GRMZM2G353553	35.5395	2.4192	0.795259	3.04203	0.00234988	0.0231461	UP	bzip78	bZIP-transcription factor 78
GRMZM2G038893	80.6751	2.08393	0.745347	2.79592	0.00517521	0.0422856	UP	wakl1	wall associated kinase like1
GRMZM2G115981	121.121	2.08066	0.308149	6.7521	1.45717e-11	1.12171e-09	UP	wakl2	wall associated kinase like2
GRMZM6G907181	330.118	2.44636	0.249745	9.79541	1.17819e-22	2.5364e-20	UP	wakl2	wall associated kinase like2
GRMZM2G362303	48.0363	3.93782	0.595764	6.60969	3.85119e-11	2.75583e-09	UP	wakl6	wall associated kinase like6
GRMZM2G478417	160.285	1.10704	0.204583	5.41122	6.2598e-08	2.78003e-06	UP	bzip49	bZIP-transcription factor 49
GRMZM2G042407	411.56	2.06018	0.237713	8.66667	4.44936e-18	6.7278e-16	UP	srs1	SHI/STY (SRS)-transcription factor 1
GRMZM2G400156	59.04	2.77612	0.588344	4.71854	2.37545e-06	7.31436e-05	UP	saur5	small auxin up RNA5
GRMZM2G131205	797.438	1.42167	0.456405	3.11494	0.00183981	0.0190996	UP	cncr1	cinnamoyl CoA reductase1
GRMZM2G324999	115.036	1.50442	0.516299	2.91386	0.00356991	0.0319206	UP	wrky25	WRKY-transcription factor 25
GRMZM2G075229	37.9544	2.03965	0.739425	2.75843	0.00580806	0.0460781	UP	stp12	sugar transport protein12
GRMZM2G414727	82.9724	1.49169	0.46962	3.17638	0.00149126	0.0162516	UP	saur7	small auxin up RNA7
GRMZM2G116885	1775.13	1.16283	0.181564	6.40452	1.50843e-10	1.01104e-08	UP	cki1	cyclin-dependent kinase inhibitor1
GRMZM2G162505	126.044	24.0312	3.38367	7.10212	1.2286e-12	1.07251e-10	UP	chn6	chitinase6
GRMZM2G121293	504.168	1.20257	0.188587	6.37676	1.80879e-10	1.1997e-08	UP	sbt61	subtilisin61
GRMZM2G014392	508.414	2.76897	0.328827	8.42073	3.74133e-17	5.16527e-15	UP	vp14	viviparous14
GRMZM2G118172	21.8825	6.42961	1.29173	4.97753	6.44014e-07	2.2849e-05	UP	vq10	VQ motif-transcription factor10
GRMZM2G033787	201.723	1.32337	0.403947	3.2761	0.0010525	0.0123781	UP	vtc4	vitamin C biosynthesis homolog 4
GRMZM2G147849	257.395	1.19804	0.248783	4.81561	1.46752e-06	4.80404e-05	UP	cel30	cellulase30
GRMZM2G301089	533.868	3.09389	0.827703	3.73792	0.000185547	0.00307867	UP	bhlh103	bHLH-transcription factor 103
GRMZM2G149923	96.4122	1.9745	0.472657	4.17744	2.94808e-05	0.000658664	UP	umi12	ustilago maydis induced12
GRMZM2G143204	65.7094	3.12249	0.6203	5.03383	4.80782e-07	1.77261e-05	UP	wrky30	WRKY-transcription factor 30
GRMZM2G119755	23.6505	3.34675	1.11435	3.00333	0.00267045	0.025474	UP	cnr7	Cell Number Regulator7
GRMZM6G617209	1639.02	1.12252	0.374041	3.00106	0.00269043	0.0256113	UP	bx6	benzoxazinone synthesis6
GRMZM2G085381	29.527	1.84761	0.60782	3.03973	0.00236792	0.0232493	UP	bx1	benzoxazinless1
GRMZM2G080168	25.25	3.52921	0.795655	4.43561	9.18136e-06	0.000235665	UP	bhlh141	bHLH-transcription factor 141
GRMZM2G122277	1360.77	1.5191	0.236068	6.43499	1.23481e-10	8.34249e-09	UP	thx44	Trihelix-transcription factor 44
GRMZM2G105954	769.942	1.42898	0.270619	5.28043	1.2888e-07	5.35831e-06	UP	abh3	abscisic acid 8'-hydroxylase3
GRMZM2G007736	17.905	3.16819	0.890461	3.55792	0.000373798	0.00542693	UP	trps8	trehalose-6-phosphate synthase8
GRMZM2G359986	24.9443	3.21081	0.989413	3.24517	0.00117381	0.013468	UP	wakl27	wall associated kinase like27
GRMZM2G147756	1071.41	1.51113	0.522528	2.89196	0.00382852	0.0336176	UP	burp8	BURP domain-containing protein-RD22-like8
GRMZM2G052067	19.5876	2.56958	0.724459	3.54689	0.000389802	0.00561346	UP	cipk27	calcineurin B-like-interacting protein kinase27
GRMZM2G063203	87.9511	1.62783	0.393417	4.13768	3.50838e-05	0.000763697	UP	thx16	Trihelix-transcription factor 16
GRMZM2G377217	55.3356	1.7769	0.642275	2.76658	0.00566485	0.0453099	UP	wrky98	WRKY-transcription factor 98
GRMZM2G052102	66.3854	1.39119	0.458195	3.03625	0.00239541	0.0234227	UP	bzip120	bZIP-transcription factor 120
GRMZM2G171423	1042.06	1.86795	0.513473	3.63786	0.000274908	0.00426083	UP	spx5	SPX domain-containing membrane protein5
GRMZM2G168229	359.136	1.24186	0.391149	3.17491	0.00149885	0.0162994	UP	sbp2	SBP-domain protein2
GRMZM2G065451	559.668	1.05929	0.314959	3.36325	0.000770292	0.00957674	UP	sbp20	SBP-transcription factor 20
GRMZM2G314396	342.629	1.80061	0.349051	5.15858	2.48827e-07	9.83042e-06	UP	cdpk5	calcium dependent protein kinase5
GRMZM2G016649	76.9996	1.69621	0.417244	4.06528	4.79744e-05	0.000990807	UP	thx12	Trihelix-transcription factor 12
GRMZM2G021786	76.6936	3.08506	0.693877	4.44612	8.74366e-06	0.000226119	UP	sk1	silkless ears1
GRMZM2G369742	55.5042	1.52261	0.494399	3.07973	0.0020719	0.0209774	UP	vq14	VQ motif-transcription factor14
GRMZM2G045243	163.755	1.51185	0.533107	2.83593	0.0045693	0.0383842	UP	saur22	small auxin up RNA22
GRMZM2G153575	129.028	2.38724	0.49371	4.83531	1.32941e-06	4.38583e-05	UP	thx46	Trihelix-transcription factor 46
GRMZM2G087254	825.784	1.41468	0.281674	5.0224	5.10295e-07	1.86518e-05	UP	aprl2	adenosine 5'-phosphosulfate reductase-like2
GRMZM5G813532	44.6132	3.08204	0.480329	6.41652	1.39426e-10	9.36994e-09	UP	bbx7	b-box7
GRMZM5G871347	51.33	2.23459	0.694773	3.2163	0.00129856	0.0145961	UP	wrky93	WRKY-transcription factor 93
GRMZM2G169951	7.14176	6.25486	1.41525	4.41961	9.88781e-06	0.000250929	UP	slac4	slow anion channel-associated4
AC205574.3_FG006	437.498	1.10517	0.377151	2.9303	0.00338635	0.0305698	UP	tcptf33	TCP-transcription factor 33
GRMZM2G378442	43.6185	2.85648	0.572106	4.99293	5.9471e-07	2.13382e-05	UP	vq19	VQ motif-transcription factor19
GRMZM2G170120	1782.43	1.31642	0.32413	4.06138	4.87837e-05	0.00100589	UP	cipk1	calcineurin B-like-interacting protein kinase1
GRMZM5G818655	115.545	2.48707	0.610685	4.07259	4.64941e-05	0.000963368	UP	thx41	Trihelix-transcription factor 41
AC199526.5_FG002	1335.02	1.55351	0.467357	3.32403	0.000887259	0.0107227	UP	sams4	S-adenosylmethionine synthetase4
GRMZM2G059562	90.1024	2.13985	0.520866	4.10826	3.98656e-05	0.000850298	UP	wrky81	WRKY-transcription factor 81
GRMZM2G158328	38.1132	1.7211	0.600003	2.86849	0.00412433	0.0355394	UP	wrky40	WRKY-transcription factor 40
GRMZM5G840538	24.1888	2.0383	0.722604	2.82077	0.00479079	0.0398095	UP	ropgef5	rho of plants guanine-nucleotide exchange factor5
GRMZM2G159937	239.535	1.78561	0.356895	5.00319	5.63896e-07	2.03765e-05	UP	bhlh57	bHLH-transcription factor 57
GRMZM2G077375	4.68417	5.64632	2.00694	2.8134	0.00490201	0.040483	UP	wsd1	wax ester synthase/diacylglycerol acyltransferase1
GRMZM2G151763	17.124	6.02945	1.77941	3.38845	0.000702891	0.00899071	UP	wrky95	WRKY-transcription factor 95
GRMZM2G453805	87.6244	8.46108	2.10722	4.01528	5.93747e-05	0.00119233	UP	chn1	chitinase chem1
AC198725.4_FG009	10.8916	5.36304	1.76986	3.0302	0.00244394	0.0238415	UP	wrky64	WRKY-transcription factor 64
GRMZM2G066428	85.8779	6.07673	1.71107	3.55142	0.000383159	0.00553978	UP	aaap26	amino acid/auxin permease26
GRMZM2G023081	9.8765	5.27184	1.58029	3.336	0.000849923	0.0103552	UP	cnr9	Cell Number Regulator9
GRMZM2G119186	199.603	1.31763	0.305433	4.31398	1.60343e-05	0.000386402	UP	chi3	chalcone flavanone isomerase3
GRMZM2G320506	341.177	3.7187	0.65456	5.68122	1.33737e-08	6.66139e-07	UP	cdpk10	calcium-dependent protein kinase 10
GRMZM2G444748	215.635	1.09717	0.284621	3.85483	0.000115809	0.00206304	UP	bzip160	bZIP-transcription factor 160
AC207043.3_FG002	46.9131	4.87805	1.78453	2.73352	0.00626616	0.048858	UP	vq29	VQ motif-transcription factor29
GRMZM2G120320	420.886	3.77805	0.827721	4.56439	5.00939e-06	0.000138319	UP	wrky48	WRKY-transcription factor 48
GRMZM2G137954	112.249	1.80292	0.439925	4.09824	4.16297e-05	0.000880532	UP	sweet4c	sugars will eventually be exported transporter4c
GRMZM2G312274	52.714	1.47102	0.504214	2.91746	0.00352894	0.031621	UP	saur54	small auxin up RNA54
GRMZM2G178603	31.2928	1.72001	0.521593	3.2976	0.00097515	0.0115918	UP	tcptf16	TCP-transcription factor 16
GRMZM2G169580	51.1847	2.37554	0.730509	3.2519	0.00114638	0.0132429	UP	thx20	Trihelix-transcription factor 20
GRMZM2G135291	3.19607	5.09505	1.81695	2.80418	0.00504444	0.0413902	UP	sh4	shrunken4
GRMZM2G179147	82.0516	2.20306	0.555714	3.96439	7.35852e-05	0.00142259	UP	abh1	abscisic acid 8'-hydroxylase1
GRMZM2G151257	97.795	2.81916	0.623316	4.52284	6.1016e-06	0.000164194	UP	cel25	cellulase25
GRMZM2G479760	102.978	2.52468	0.439756	5.74108	9.40728e-09	4.84732e-07	UP	bzip4	bZIP-transcription factor 4
GRMZM2G080247	7.27624	6.28172	1.86788	3.36302	0.000770949	0.00957674	UP	wakl31	wall associated kinase like31
GRMZM2G406170	22.6606	1.45177	0.529126	2.74371	0.00607501	0.0477782	UP	burp9	BURP domain-containing protein-RD22-like9
GRMZM2G172204	579.191	4.6932	1.04474	4.49222	7.04854e-06	0.000186709	UP	bgaf1	beta glucosidase aggregating factor1
GRMZM2G092137	160.01	1.43239	0.514626	2.78335	0.00537999	0.0434833	UP	bzip9	bZIP-transcription factor 9
GRMZM2G139815	364.153	1.20534	0.385102	3.12993	0.0017485	0.0183542	UP	wrky37	WRKY-transcription factor 37
GRMZM2G126413	249.366	1.03705	0.288071	3.59999	0.00031823	0.00475809	UP	vq40	VQ motif-transcription factor40
GRMZM2G451965	88.7097	1.27767	0.459783	2.77884	0.00545526	0.0439378	UP	cel29	cellulase29
GRMZM2G129018	725.044	1.40738	0.160306	8.7793	1.64491e-18	2.54791e-16	UP	cipk20	calcineurin B-like-interacting protein kinase20
GRMZM2G085467	381.701	1.29959	0.196482	6.6143	3.73324e-11	2.67897e-09	UP	bhlh146	bHLH-transcription factor 146
GRMZM2G006578	143.876	1.3604	0.285706	4.76154	1.92119e-06	6.0777e-05	UP	bzip7	bZIP-transcription factor 7
GRMZM2G375307	490.438	1.43831	0.176472	8.15036	3.62843e-16	4.51047e-14	UP	thx48	Trihelix-transcription factor 48
GRMZM2G012636	23.1599	4.86693	0.879119	5.53615	3.09195e-08	1.4465e-06	UP	saur65	small auxin up RNA65
GRMZM2G105419	38.882	8.69978	1.2473	6.97487	3.06164e-12	2.59249e-10	UP	saur68	small auxin up RNA68
GRMZM2G095261	22.6537	4.07986	0.975185	4.18367	2.86836e-05	0.000644253	UP	bhlh198	bHLH-transcription factor 198
GRMZM2G081949	1249.46	2.28741	0.383566	5.96352	2.46858e-09	1.3692e-07	UP	remo4	remorin4
GRMZM2G151649	224.648	1.20782	0.35666	3.38648	0.000707963	0.00901925	UP	arm17	armadillo domain protein17
GRMZM2G177050	169.005	5.03671	0.998158	5.046	4.51148e-07	1.68289e-05	UP	cipk29	calcineurin B-like-interacting protein kinase29
GRMZM2G502350	10.2731	4.70198	1.5706	2.99375	0.00275567	0.0260619	UP	wakl43	wall associated kinase like43
GRMZM2G083350	16.9233	5.08014	1.3814	3.67753	0.000235502	0.00374372	UP	wrky26	WRKY-transcription factor 26
GRMZM2G031827	720.906	5.98265	0.788417	7.58818	3.24435e-14	3.35025e-12	UP	c3h36	C3H-transcription factor 336
GRMZM2G063880	338.234	1.33297	0.39678	3.35947	0.00078093	0.00967706	UP	wrky106	WRKY-transcription factor 106
GRMZM2G449681	742.624	3.75668	0.819334	4.58504	4.53907e-06	0.00012741	UP	wrky92	WRKY-transcription factor 92
GRMZM2G179274	31.9852	3.88742	0.598241	6.49808	8.13508e-11	5.63094e-09	UP	thx49	Trihelix-transcription factor 49
GRMZM2G117007	274.789	2.70597	0.804237	3.36465	0.000766418	0.00953444	UP	c3h7	C3H-transcription factor 37
GRMZM2G149683	25.0943	1.51273	0.555282	2.72425	0.00644476	0.0498831	UP	wrky47	WRKY-transcription factor 47
GRMZM2G094165	140.068	1.02577	0.245705	4.17483	2.98213e-05	0.000665101	UP	cah6	carbonic anhydrase6
GRMZM2G144028	244.745	2.55759	0.746151	3.42771	0.000608699	0.00804515	UP	rlk8	receptor-like protein kinase8
GRMZM2G367701	8.14133	6.44378	1.79004	3.5998	0.000318463	0.00475877	UP	ccp28	cysteine protease28
AC193786.3_FG005	17.3176	2.15708	0.649474	3.32128	0.000896061	0.0108187	UP	bhlh54	bHLH-transcription factor 54
GRMZM2G036703	18.3573	2.9759	0.931014	3.19641	0.00139148	0.0154021	UP	wrky115	WRKY-transcription factor 115
GRMZM2G036448	69.568	1.76415	0.544399	3.24054	0.00119304	0.0136272	UP	aaap57	amino acid/auxin permease57
GRMZM2G019777	25.2511	3.69901	1.21032	3.05623	0.00224142	0.0222417	UP	arm16	armadillo domain protein16
GRMZM2G446170	159.842	2.6812	0.584469	4.58742	4.48764e-06	0.000126106	UP	burp1	BURP domain-containing protein-RD22-like1
GRMZM2G134066	70.2037	1.44113	0.336603	4.28139	1.8573e-05	0.000440944	UP	cct36	CO CO-LIKE TIMING OF CAB1 protein domain36
GRMZM2G127338	65.7492	2.88549	0.804642	3.58605	0.000335724	0.00496703	UP	aaap43	amino acid/auxin permease43
GRMZM2G462760	152.487	1.55639	0.42743	3.64126	0.000271302	0.00421523	UP	saur59	small auxin up RNA59
GRMZM2G420715	108.031	5.79123	1.8218	3.17885	0.00147861	0.0161357	UP	vq33	VQ motif-transcription factor33
GRMZM2G008166	83.0822	1.37608	0.361123	3.81056	0.000138652	0.00241244	UP	bzip125	bZIP-transcription factor 125
GRMZM2G142751	5.52027	5.8835	1.96427	2.99527	0.00274203	0.0260007	UP	tcptf10	TCP-transcription factor 10
GRMZM2G383404	117.267	2.01014	0.428958	4.6861	2.78466e-06	8.36156e-05	UP	cgt2	C-glucosyl transferase2
GRMZM2G369629	6.31484	4.55678	1.58062	2.88292	0.00394012	0.0343601	UP	bhlh123	bHLH-transcription factor 123
GRMZM2G371793	84.6099	2.20227	0.520045	4.23477	2.28784e-05	0.000531728	UP	vsp2	vegetative storage protein2
GRMZM2G061469	278.31	1.01275	0.212208	4.77243	1.82014e-06	5.78685e-05	UP	slac2	slow anion channel-associated2
GRMZM2G012724	291.603	4.62278	1.16717	3.96066	7.47424e-05	0.00144167	UP	wrky83	WRKY-transcription factor 83
GRMZM2G121565	250.815	1.78901	0.358918	4.98446	6.21352e-07	2.21161e-05	UP	bak4	brassinosteroid insensitive1-associated receptor kinase 4
GRMZM2G169966	16.7295	4.94554	1.33368	3.70819	0.000208749	0.0033884	UP	wrky57	WRKY-transcription factor 57
GRMZM2G125034	79.8372	3.30537	0.648322	5.09835	3.42629e-07	1.31082e-05	UP	arm14	armadillo domain protein14
GRMZM2G132212	790.311	1.76729	0.519346	3.40291	0.000666727	0.00861626	UP	rlk10	receptor-like protein kinase10
GRMZM2G174558	119.5	1.70681	0.361684	4.71907	2.36931e-06	7.31319e-05	UP	vq36	VQ motif-transcription factor36
GRMZM5G863420	337.549	4.73871	1.20229	3.94142	8.09997e-05	0.00153784	UP	wrky82	WRKY-transcription factor 82
GRMZM2G453571	6.90926	4.69178	1.53812	3.05035	0.00228578	0.0226376	UP	wrky117	WRKY-transcription factor 117
GRMZM2G154678	31.0223	3.50205	0.945275	3.7048	0.000211559	0.00342717	UP	cel3	cellulase3
GRMZM2G122476	358.045	1.35652	0.165851	8.17913	2.85893e-16	3.59532e-14	UP	stg1	salt-tolerant gene1
GRMZM2G360523	168.904	3.57722	0.356713	10.0283	1.14501e-23	2.55146e-21	UP	arr4	ARR-B-transcription factor 4
GRMZM2G342907	129.519	10.4356	1.08545	9.61411	6.97096e-22	1.40542e-19	UP	sfp8	sulfate transporter8
GRMZM2G413337	171.958	1.81164	0.416872	4.34579	1.38775e-05	0.000339625	UP	smr5	siamese-related5
GRMZM2G173742	47.1055	1.74877	0.594359	2.94229	0.003258	0.0296429	UP	cnr14	Cell Number Regulator14
GRMZM2G127087	494.087	6.503	1.71452	3.7929	0.0001489	0.00256268	UP	tps11	terpene synthase11
GRMZM2G042895	441.118	5.49594	1.32396	4.15113	3.30831e-05	0.000728259	UP	bhlh116	bHLH-transcription factor 116
GRMZM2G110145	1476.36	1.60825	0.51626	3.11519	0.00183827	0.0190914	UP	thx43	Trihelix-transcription factor 43
GRMZM2G052100	192.388	5.9437	1.27245	4.67106	2.9965e-06	8.88216e-05	UP	aasr5	abscisic acid stress ripening5
GRMZM2G442000	262.199	3.0073	0.360821	8.33462	7.77471e-17	1.04498e-14	UP	saur79	small auxin up RNA79
GRMZM2G173682	504.668	2.74347	0.25961	10.5677	4.2088e-26	1.07996e-23	UP	atg4b	autophagy4b
GRMZM2G379898	82.4123	1.96976	0.525167	3.75072	0.000176326	0.0029449	UP
GRMZM2G393062	113.791	1.7026	0.541005	3.1471	0.00164896	0.0175339	UP
GRMZM2G055698	272.944	2.98063	0.45741	6.51632	7.20548e-11	5.05638e-09	UP
GRMZM2G055704	225.798	1.5587	0.487615	3.19658	0.00139067	0.0153998	UP
GRMZM2G014366	76.0555	2.23503	0.743777	3.00498	0.00265598	0.0253646	UP
GRMZM2G399311	34.0896	8.5099	1.12239	7.58197	3.40338e-14	3.50024e-12	UP
GRMZM2G043799	101.945	1.38737	0.471615	2.94175	0.00326366	0.0296837	UP
GRMZM2G075459	17.503	4.44293	1.29765	3.42382	0.000617476	0.00812548	UP
GRMZM2G319057	119.165	2.05715	0.38115	5.39722	6.76824e-08	2.98496e-06	UP
GRMZM2G075712	43.5188	1.95695	0.501707	3.90059	9.59604e-05	0.001769	UP
GRMZM2G154007	258.804	6.18304	1.15608	5.34828	8.87954e-08	3.83114e-06	UP
GRMZM2G397055	15.9128	4.26879	1.38437	3.08357	0.00204534	0.02075	UP
GRMZM2G464393	189.296	1.42051	0.345585	4.11043	3.94915e-05	0.000845331	UP
GRMZM2G006977	2694.45	2.02648	0.447605	4.52738	5.97198e-06	0.00016139	UP
GRMZM2G140674	133.607	1.26395	0.362142	3.49019	0.00048267	0.00669665	UP
GRMZM2G365544	91.748	2.54563	0.525806	4.84138	1.28938e-06	4.27042e-05	UP
GRMZM2G171736	8.00043	6.4187	1.38582	4.63171	3.62656e-06	0.000104569	UP
GRMZM2G341309	20.8446	3.93415	1.18286	3.32597	0.000881124	0.0106637	UP
GRMZM2G174615	32.2893	3.69823	1.138	3.24975	0.00115507	0.0133149	UP
GRMZM2G060148	64.6613	1.53639	0.404205	3.80101	0.000144106	0.0025005	UP
GRMZM2G160506	264.738	1.58619	0.330465	4.79988	1.58761e-06	5.13759e-05	UP
GRMZM2G305267	14.8661	7.31271	1.29711	5.63768	1.7236e-08	8.42014e-07	UP
GRMZM2G307992	256.664	1.65313	0.354825	4.65901	3.17731e-06	9.3418e-05	UP
GRMZM2G006981	201.992	1.50149	0.382575	3.92471	8.68359e-05	0.00162557	UP
GRMZM2G032047	10.1407	4.26312	1.28388	3.32051	0.000898541	0.0108332	UP
GRMZM2G010909	247.729	3.34335	0.857292	3.8999	9.62331e-05	0.00177274	UP
GRMZM5G819965	71.4545	2.62946	0.765165	3.43646	0.000589362	0.0078099	UP
GRMZM5G881180	191.528	1.09548	0.229804	4.76701	1.86984e-06	5.93004e-05	UP
GRMZM2G107481	69.9971	1.35658	0.472291	2.87233	0.00407455	0.0352181	UP
GRMZM2G312661	528.444	4.79914	0.939758	5.10678	3.27702e-07	1.26131e-05	UP
GRMZM2G317033	58.6847	5.83683	0.684597	8.52595	1.51565e-17	2.12718e-15	UP
GRMZM2G062425	3714.83	1.49092	0.0876251	17.0148	6.38133e-65	5.4035e-62	UP
GRMZM2G011240	41.0091	1.41615	0.494038	2.86649	0.00415055	0.0357291	UP
GRMZM2G459563	5.04681	5.75399	1.59153	3.61538	0.000299903	0.00454019	UP
GRMZM2G101745	23.8948	2.79321	0.904074	3.08958	0.00200441	0.0204244	UP
GRMZM5G894031	160.432	1.32964	0.296285	4.48772	7.19887e-06	0.000190294	UP
GRMZM2G123872	74.3352	8.91097	1.08346	8.22454	1.95944e-16	2.51393e-14	UP
GRMZM2G142390	27.3955	1.38987	0.486746	2.85543	0.00429791	0.0366253	UP
GRMZM2G313104	11.8841	6.98935	1.62473	4.30187	1.69363e-05	0.000404355	UP
GRMZM2G096682	511.716	2.17749	0.237101	9.18383	4.16031e-20	7.28857e-18	UP
GRMZM2G036484	17.3065	7.53205	1.28675	5.85356	4.8115e-09	2.57862e-07	UP
GRMZM2G107893	86.1067	5.67824	1.29896	4.37137	1.23472e-05	0.000307505	UP
GRMZM2G042881	909.326	1.37259	0.159884	8.58491	9.09087e-18	1.31963e-15	UP
GRMZM2G068826	14.1894	4.10822	1.22929	3.34193	0.000831972	0.0102129	UP
GRMZM2G174708	12.3657	7.04669	1.5605	4.51567	6.31163e-06	0.000169129	UP
GRMZM2G084587	769.877	1.39217	0.26788	5.19699	2.02544e-07	8.12573e-06	UP
GRMZM5G882288	187.703	1.57927	0.423633	3.72791	0.000193071	0.00318401	UP
GRMZM2G395950	15.3637	5.91177	1.27217	4.64701	3.36777e-06	9.81095e-05	UP
GRMZM2G087243	652.916	1.00895	0.120786	8.35322	6.64285e-17	8.97597e-15	UP
GRMZM2G087878	31.1881	2.10974	0.620185	3.4018	0.000669448	0.00864565	UP
GRMZM2G537118	4.68034	5.64518	1.71322	3.29506	0.000984007	0.0116753	UP
GRMZM5G827566	24.5032	5.54699	0.992599	5.58835	2.2924e-08	1.09462e-06	UP
GRMZM5G845018	33.4159	5.4498	0.842535	6.46833	9.90918e-11	6.80332e-09	UP
GRMZM2G396482	189.45	8.54109	0.753266	11.3387	8.43471e-30	2.71224e-27	UP
GRMZM2G119766	242.445	1.04137	0.351778	2.9603	0.0030734	0.0283492	UP
GRMZM2G026147	148.517	1.23772	0.402267	3.07685	0.00209198	0.0211218	UP
GRMZM2G025458	6.15721	6.04086	1.53163	3.94408	8.01084e-05	0.00152434	UP
GRMZM2G392524	10.5467	3.29735	1.17863	2.79762	0.00514813	0.0421049	UP
GRMZM2G086869	1614.42	1.31563	0.23915	5.50127	3.7707e-08	1.7409e-06	UP
GRMZM2G012306	62.8785	1.47073	0.508107	2.89453	0.00379732	0.0334478	UP
GRMZM2G433184	32.0915	3.32315	0.536917	6.18931	6.04292e-10	3.79033e-08	UP
GRMZM5G811095	15.9746	3.23607	0.751496	4.30617	1.66108e-05	0.00039733	UP
GRMZM2G173404	1182.41	1.33693	0.235579	5.67507	1.38633e-08	6.89175e-07	UP
GRMZM2G088613	125.808	1.00194	0.297166	3.37164	0.000747227	0.00937373	UP
GRMZM2G090379	18.723	6.17653	1.20624	5.12049	3.04751e-07	1.18192e-05	UP
GRMZM2G090411	62.0342	2.79451	0.425401	6.56911	5.06155e-11	3.58158e-09	UP
AC203989.4_FG001	1088.85	1.84811	0.665774	2.77588	0.00550519	0.0442558	UP
GRMZM2G168108	23.7962	1.60105	0.581636	2.75266	0.00591134	0.0467224	UP
GRMZM2G443308	7.51696	4.23022	1.25068	3.38235	0.000718697	0.00911485	UP
GRMZM2G093809	26.1731	2.47133	0.722568	3.42021	0.000625733	0.00821137	UP
GRMZM2G392791	150.26	1.99021	0.254853	7.80925	5.75279e-15	6.21864e-13	UP
GRMZM2G174554	931.049	1.11638	0.129374	8.62912	6.18236e-18	9.23827e-16	UP
GRMZM2G129597	485.737	3.39679	0.217929	15.5866	8.97233e-55	6.70365e-52	UP
GRMZM2G136366	932.446	1.28142	0.132402	9.67828	3.72923e-22	7.63981e-20	UP
GRMZM2G136347	20.1919	7.0236	1.19102	5.89711	3.69919e-09	2.02087e-07	UP
GRMZM2G005840	137.766	1.33061	0.308947	4.30692	1.65541e-05	0.000396348	UP
GRMZM2G337581	132.157	5.18323	0.373334	13.8836	7.95922e-44	4.21225e-41	UP
GRMZM2G113726	752.056	1.09188	0.170876	6.38989	1.66004e-10	1.10393e-08	UP
GRMZM2G430371	7.86481	6.39414	1.56147	4.09495	4.22267e-05	0.000890195	UP
AC187262.4_FG007	11382.4	3.51165	0.245289	14.3164	1.72916e-46	9.98313e-44	UP
AC213779.3_FG009	4.81536	5.6861	2.02468	2.8084	0.00497884	0.0409843	UP
GRMZM2G533147	20.4579	6.3077	1.1736	5.37467	7.67249e-08	3.34609e-06	UP
AC197432.4_FG001	42.3596	8.82321	1.11166	7.93696	2.07194e-15	2.36024e-13	UP
GRMZM2G126463	9.48735	3.829	1.07616	3.55801	0.000373678	0.00542693	UP
GRMZM2G391281	6.38915	6.0944	1.52536	3.99539	6.45866e-05	0.00128179	UP
GRMZM2G391288	8.12812	6.4415	1.41983	4.5368	5.71155e-06	0.000155343	UP
GRMZM2G061791	267.729	6.0263	0.320604	18.7967	8.03558e-79	8.87513e-76	UP
AC234203.1_FG009	616.13	1.98386	0.186067	10.6621	1.53181e-26	4.09607e-24	UP
AC234203.1_FG010	1184.58	1.95718	0.134191	14.585	3.49944e-48	2.1682e-45	UP
GRMZM2G467263	27.8348	1.72229	0.573596	3.00263	0.0026766	0.0255136	UP
GRMZM2G172723	23.7205	2.22525	0.578124	3.8491	0.000118555	0.00210752	UP
GRMZM2G386209	237.744	1.13538	0.29603	3.83537	0.000125374	0.00221325	UP
GRMZM2G161233	36.6472	5.09288	1.74205	2.92351	0.00346113	0.0311232	UP
GRMZM2G155340	586.468	1.19495	0.247477	4.82851	1.3756e-06	4.53234e-05	UP
GRMZM2G386460	44.0665	2.08719	0.440352	4.73983	2.13897e-06	6.68782e-05	UP
GRMZM2G442763	202.751	1.42423	0.200073	7.11855	1.0907e-12	9.58726e-11	UP
GRMZM2G141607	111.054	2.75276	0.429983	6.40201	1.53341e-10	1.02508e-08	UP
GRMZM5G829831	214.439	6.40247	0.787941	8.12558	4.45239e-16	5.49049e-14	UP
GRMZM2G004191	10.3481	4.25083	1.25212	3.39492	0.000686498	0.00881654	UP
AC234528.1_FG001	416.454	4.99406	0.585491	8.5297	1.46722e-17	2.07066e-15	UP
GRMZM5G825090	75.8044	2.0037	0.377374	5.30959	1.09875e-07	4.65967e-06	UP
GRMZM2G144982	41.7455	2.47149	0.517234	4.77827	1.76811e-06	5.63554e-05	UP
GRMZM2G104516	313.894	1.18833	0.363391	3.27011	0.00107504	0.0125791	UP
GRMZM2G175779	6.19405	6.04913	1.76521	3.42686	0.000610596	0.00806184	UP
GRMZM2G059397	155.294	3.89999	0.930951	4.18926	2.79872e-05	0.000631962	UP
AC217910.3_FG004	3.93418	5.39479	1.71038	3.15415	0.00160964	0.0172022	UP
GRMZM2G003426	24.9702	2.13046	0.588867	3.6179	0.000297007	0.00450709	UP
GRMZM2G067626	65.1151	1.33599	0.478517	2.79194	0.00523926	0.0426717	UP
GRMZM2G439544	36.0159	5.79305	0.807325	7.17562	7.19813e-13	6.43852e-11	UP
GRMZM2G125649	92.2344	1.24158	0.40504	3.06532	0.00217437	0.0216865	UP
GRMZM2G412630	55.1349	1.96881	0.668704	2.94421	0.00323776	0.0294904	UP
GRMZM2G153208	44.0048	3.7423	0.949019	3.94334	8.03545e-05	0.00152673	UP
GRMZM2G317021	21.885	2.92257	0.722392	4.04569	5.21698e-05	0.00106832	UP
GRMZM2G091320	40.9939	7.32209	1.09603	6.68059	2.3799e-11	1.76258e-09	UP
GRMZM2G131683	20.3764	2.2797	0.665208	3.42705	0.000610174	0.00806046	UP
GRMZM2G042704	496.91	1.72274	0.248024	6.94586	3.76167e-12	3.1228e-10	UP
GRMZM2G081515	48.6371	2.23225	0.555655	4.01732	5.88627e-05	0.00118392	UP
GRMZM2G001764	780.133	2.32219	0.181435	12.799	1.66035e-37	7.02963e-35	UP
GRMZM2G001812	10.6346	3.65123	1.05807	3.45082	0.000558881	0.00751575	UP
GRMZM5G827440	27.423	8.19601	1.17541	6.97292	3.10432e-12	2.61122e-10	UP
GRMZM2G112656	450.75	3.18401	0.555537	5.73141	9.96003e-09	5.11141e-07	UP
GRMZM2G029518	19.2872	2.29731	0.822054	2.7946	0.00519646	0.0423553	UP
GRMZM2G064605	95.0698	1.31187	0.379684	3.45516	0.000549966	0.00743072	UP
GRMZM2G173732	25.1787	1.84028	0.580419	3.17061	0.00152118	0.0164857	UP
GRMZM2G070825	67.7552	4.18712	1.40884	2.97203	0.00295835	0.0275178	UP
AC217264.3_FG002	3.56952	5.25435	1.81566	2.8939	0.00380486	0.0334803	UP
GRMZM2G058244	21.7207	7.85943	1.22434	6.4193	1.36901e-10	9.22467e-09	UP
GRMZM2G044236	36.6739	6.58359	0.970424	6.78424	1.16697e-11	9.01048e-10	UP
GRMZM2G134450	72.9995	1.39284	0.390145	3.57005	0.000356908	0.0052317	UP
GRMZM2G038677	171.178	6.57161	1.42837	4.60079	4.20889e-06	0.000119778	UP
GRMZM2G075974	664.381	1.33908	0.234825	5.70246	1.18092e-08	5.94039e-07	UP
GRMZM2G423972	1098.52	7.16332	0.231753	30.9093	8.96419e-210	4.55434e-206	UP
GRMZM2G123204	307.888	2.5937	0.208102	12.4636	1.17963e-35	4.61018e-33	UP
GRMZM2G036640	891.865	1.08465	0.117959	9.19514	3.74512e-20	6.65296e-18	UP
GRMZM2G072578	643.842	3.1918	0.438764	7.27452	3.4765e-13	3.28303e-11	UP
GRMZM2G004106	80.5685	3.1936	0.67036	4.76401	1.89788e-06	6.01144e-05	UP
GRMZM2G004160	447.367	2.24886	0.519627	4.32784	1.50577e-05	0.000364485	UP
GRMZM2G132958	17.7732	7.57017	1.62785	4.65041	3.31273e-06	9.68392e-05	UP
GRMZM2G082633	6.14621	6.03836	1.93072	3.12752	0.00176286	0.018482	UP
GRMZM2G115839	159.064	3.38653	0.472876	7.16156	7.97619e-13	7.08458e-11	UP
GRMZM2G017186	92.8436	3.06101	0.366188	8.35914	6.31777e-17	8.62852e-15	UP
GRMZM2G400714	135.923	5.34293	0.660119	8.09388	5.77918e-16	7.07827e-14	UP
GRMZM2G069772	3222.27	1.28261	0.123724	10.3668	3.51268e-25	8.66336e-23	UP
GRMZM2G108819	6.51295	6.12206	1.55834	3.92857	8.54514e-05	0.00160556	UP
GRMZM2G407683	42.1545	8.09016	1.10482	7.32257	2.43259e-13	2.32312e-11	UP
GRMZM2G568478	135	1.07178	0.306542	3.49636	0.00047165	0.00658315	UP
GRMZM2G414540	87.649	3.10007	0.607662	5.10164	3.36729e-07	1.29213e-05	UP
GRMZM2G478779	207.748	5.60911	0.329087	17.0445	3.84336e-65	3.36665e-62	UP
GRMZM2G321413	541.383	6.21381	0.248824	24.9727	1.21095e-137	3.41797e-134	UP
GRMZM2G049790	86.2809	2.44918	0.736333	3.32619	0.000880433	0.0106605	UP
GRMZM2G137321	182.197	3.08608	0.774752	3.98331	6.79621e-05	0.00133833	UP
GRMZM2G176774	413.35	1.30889	0.165888	7.89024	3.01608e-15	3.40522e-13	UP
GRMZM2G061626	8.37511	4.98084	1.5405	3.23326	0.00122387	0.0139043	UP
GRMZM2G361210	17.903	6.14253	1.45328	4.22668	2.37164e-05	0.000548196	UP
AC191575.2_FG001	30.2474	5.55278	0.888685	6.2483	4.14936e-10	2.6484e-08	UP
GRMZM2G040369	436.989	1.02597	0.306652	3.3457	0.000820746	0.0100917	UP
AC217374.3_FG001	5.66918	5.92166	1.63051	3.63178	0.000281475	0.00434142	UP
GRMZM2G058868	62.737	1.34758	0.473615	2.84531	0.00443676	0.0375315	UP
GRMZM2G317743	10.0676	6.75035	1.74393	3.87077	0.000108493	0.0019602	UP
GRMZM2G037472	176.565	1.07458	0.23858	4.50405	6.66695e-06	0.0001779	UP
GRMZM2G076435	25.9512	1.8969	0.670905	2.82737	0.00469318	0.0392432	UP
GRMZM5G895899	193.53	1.40683	0.466069	3.0185	0.00254026	0.0244687	UP
GRMZM2G122706	17.2386	4.46071	0.909912	4.90236	9.46943e-07	3.24631e-05	UP
GRMZM2G342226	17.5359	2.93428	0.817661	3.58863	0.00033242	0.00493135	UP
GRMZM5G866334	481.144	1.19164	0.218264	5.45964	4.77113e-08	2.1643e-06	UP
GRMZM2G118628	64.019	1.61045	0.413208	3.89744	9.72161e-05	0.00178826	UP
GRMZM2G150691	95.3779	1.46028	0.494887	2.95073	0.00317023	0.0290315	UP
GRMZM2G173085	205.184	1.03101	0.347163	2.96981	0.00297984	0.0276669	UP
GRMZM2G003970	45.8643	4.45777	0.857178	5.20051	1.98741e-07	8.02101e-06	UP
GRMZM2G161521	23.0135	3.76261	1.19985	3.13591	0.00171323	0.0180585	UP
GRMZM2G104942	3370.68	1.19915	0.422252	2.83988	0.00451306	0.0380124	UP
GRMZM2G075496	70.9973	2.3156	0.590473	3.92161	8.79604e-05	0.00164276	UP
GRMZM2G052357	316.474	1.32811	0.396874	3.34643	0.000818604	0.01008	UP
GRMZM2G087259	8.90668	5.08415	1.52288	3.3385	0.000842318	0.0103021	UP
GRMZM5G813661	31.5887	2.66777	0.713071	3.74124	0.000183117	0.00304432	UP
GRMZM2G352132	392.783	1.78334	0.212055	8.4098	4.10711e-17	5.63962e-15	UP
GRMZM2G099088	143.631	1.23948	0.270756	4.57784	4.69799e-06	0.000130572	UP
GRMZM2G093999	17.4556	2.1038	0.648172	3.24574	0.00117144	0.013453	UP
AC205057.3_FG004	893.54	1.20976	0.132778	9.11116	8.15036e-20	1.39894e-17	UP
GRMZM2G089698	1563.12	1.02695	0.358053	2.86815	0.00412876	0.0355655	UP
GRMZM2G114778	105.169	1.20038	0.343314	3.49646	0.000471471	0.00658315	UP
GRMZM2G412423	20.4402	2.96046	0.878972	3.36809	0.000756909	0.00946247	UP
GRMZM2G498141	3.57626	5.25689	1.78941	2.93778	0.00330575	0.0299807	UP
GRMZM5G807791	186.327	1.17651	0.312564	3.76407	0.000167172	0.00282098	UP
GRMZM2G147279	73.1588	1.15766	0.352903	3.2804	0.00103661	0.0122082	UP
AC214635.3_FG006	23.6403	7.98172	2.20347	3.62235	0.000291944	0.00445833	UP
GRMZM2G042181	113.61	1.13629	0.341282	3.32948	0.000870076	0.0105552	UP
GRMZM2G112122	6.06052	6.01776	1.74175	3.455	0.000550286	0.00743072	UP
GRMZM2G392971	35.8421	4.2673	0.617117	6.9149	4.68187e-12	3.7998e-10	UP
GRMZM2G073359	7.15483	3.74445	1.24646	3.00406	0.00266404	0.0254225	UP
GRMZM2G135085	48.0066	1.45618	0.416689	3.49465	0.000474677	0.0066145	UP
GRMZM2G105522	35.1016	3.95402	0.935912	4.22478	2.39176e-05	0.000551842	UP
GRMZM2G161746	96.5013	3.46711	1.25759	2.75695	0.00583432	0.0462287	UP
GRMZM2G085856	17.8267	2.21953	0.684326	3.24338	0.00118119	0.0135283	UP
GRMZM2G015983	44.995	1.97191	0.693142	2.84488	0.00444276	0.0375447	UP
GRMZM2G041809	58.4545	2.08841	0.565813	3.69098	0.000223389	0.00357577	UP
GRMZM2G469828	108.081	1.1231	0.329234	3.41124	0.000646684	0.00845047	UP
GRMZM2G089783	108.797	1.1049	0.382182	2.89102	0.00383997	0.0336949	UP
GRMZM2G032619	142.751	1.32007	0.401876	3.28477	0.00102065	0.0120552	UP
GRMZM2G166218	126.922	1.21933	0.311399	3.91567	9.01539e-05	0.00167234	UP
GRMZM2G334556	45.6259	6.46441	0.863895	7.48286	7.27221e-14	7.33079e-12	UP
GRMZM2G066103	87.0697	3.35573	0.533787	6.28664	3.24413e-10	2.09696e-08	UP
GRMZM2G067865	129.943	1.64694	0.32634	5.0467	4.49501e-07	1.68169e-05	UP
GRMZM2G087880	34.3917	2.1081	0.666455	3.16316	0.00156067	0.0168204	UP
GRMZM2G044107	120.808	1.3895	0.400916	3.46581	0.000528633	0.00720819	UP
GRMZM2G306032	176.847	1.11314	0.347113	3.20687	0.0013419	0.0149838	UP
GRMZM2G134857	133.95	2.32245	0.493871	4.70254	2.5695e-06	7.85476e-05	UP
GRMZM5G874608	75.2842	2.13278	0.473044	4.50863	6.52479e-06	0.000174289	UP
GRMZM2G079436	16.4687	4.39581	1.21906	3.60589	0.000311081	0.00466494	UP
GRMZM2G095873	93.1599	4.08749	1.19322	3.42559	0.000613463	0.00808708	UP
GRMZM2G086590	58.7356	1.67979	0.395882	4.24314	2.2041e-05	0.000513206	UP
GRMZM2G028046	172.898	1.68422	0.464524	3.62569	0.000288195	0.00442091	UP
GRMZM2G059706	74.9516	3.09928	0.569174	5.44522	5.17414e-08	2.33047e-06	UP
GRMZM2G014071	354.27	1.37933	0.407102	3.38818	0.000703592	0.00899161	UP
GRMZM2G051541	107.066	1.18361	0.391137	3.02608	0.00247749	0.0241041	UP
GRMZM2G374629	360.825	1.47913	0.400412	3.69402	0.00022074	0.00354229	UP
GRMZM2G017022	56.9329	2.78812	0.569369	4.89685	9.73832e-07	3.33191e-05	UP
GRMZM2G093446	26.4724	4.02955	0.839392	4.80055	1.58228e-06	5.12687e-05	UP
GRMZM2G363520	29.9457	1.97742	0.489788	4.03729	5.4072e-05	0.00110198	UP
GRMZM2G423137	4.91391	5.71562	1.79309	3.18758	0.00143467	0.0157975	UP
GRMZM2G423129	186.79	1.77956	0.537385	3.31152	0.000927893	0.0111295	UP
GRMZM2G027726	99.1954	3.24872	0.727665	4.46458	8.02256e-06	0.000209884	UP
GRMZM2G123866	16.03	4.13248	1.08006	3.82617	0.000130155	0.00228419	UP
GRMZM2G343317	253.608	1.53708	0.419022	3.66825	0.000244215	0.00386289	UP
GRMZM2G365188	32.7838	6.99519	1.43641	4.86992	1.11642e-06	3.74644e-05	UP	ZmSAUR12
GRMZM2G443889	15.9313	5.32003	1.17149	4.54123	5.59263e-06	0.000152599	UP
GRMZM2G372074	55.7544	2.03501	0.537558	3.78566	0.000153299	0.0026224	UP
GRMZM2G106511	57.0285	4.17404	1.44953	2.87959	0.00398192	0.0346294	UP
GRMZM2G106445	959.27	2.06687	0.698515	2.95894	0.00308694	0.0284638	UP
GRMZM2G059860	8.00266	6.41908	1.41249	4.54452	5.50616e-06	0.000150563	UP
GRMZM2G107711	1150.79	1.0128	0.127111	7.96782	1.61496e-15	1.86476e-13	UP
GRMZM2G040397	937.837	1.10324	0.238144	4.63266	3.61005e-06	0.00010437	UP
GRMZM2G007256	44.668	2.84158	0.771952	3.68103	0.000232292	0.00370428	UP
GRMZM2G401339	27.8742	1.23377	0.441384	2.79523	0.00518624	0.0423349	UP
GRMZM5G851032	16.7442	2.84235	0.899958	3.15831	0.00158685	0.017052	UP
GRMZM2G361049	847.688	4.58964	0.268749	17.0778	2.17199e-65	1.97054e-62	UP
GRMZM2G025720	4.67104	5.64249	1.63842	3.44387	0.00057346	0.00764703	UP
GRMZM2G035719	525.029	7.11319	0.582713	12.207	2.85172e-34	1.09761e-31	UP
GRMZM2G162276	416.246	1.13267	0.352158	3.21638	0.00129821	0.0145961	UP
GRMZM2G325513	3.56678	5.25332	1.73035	3.03598	0.00239757	0.0234252	UP
GRMZM2G354909	235.732	7.55589	1.71199	4.4135	1.01712e-05	0.000256327	UP
GRMZM2G136486	120.457	1.14817	0.312229	3.67733	0.000235691	0.00374438	UP
GRMZM5G817182	23.5023	2.38357	0.640658	3.72051	0.000198821	0.00325429	UP
GRMZM2G051571	81.8772	5.70183	1.84093	3.09725	0.00195327	0.0199697	UP
GRMZM2G048033	22.9071	5.14467	0.857141	6.00213	1.9475e-09	1.09695e-07	UP
GRMZM2G015844	69.09	1.5503	0.496307	3.12368	0.00178604	0.0186865	UP
GRMZM2G399383	192.433	1.65581	0.39014	4.24414	2.19438e-05	0.000511412	UP
GRMZM2G021459	49.2725	1.98351	0.454852	4.36079	1.29593e-05	0.000319617	UP
GRMZM2G053111	23.3288	2.11331	0.690483	3.06062	0.00220878	0.0219866	UP
GRMZM2G079323	646.23	1.18868	0.302397	3.93086	8.46431e-05	0.00159273	UP
GRMZM2G074238	98.9009	2.01778	0.411182	4.90727	9.23523e-07	3.17031e-05	UP
GRMZM2G091124	315.497	3.67064	0.979923	3.74585	0.000179785	0.00299481	UP
GRMZM2G096048	60.0714	1.44545	0.357289	4.0456	5.21899e-05	0.00106832	UP
GRMZM2G168382	1261.62	1.57615	0.414762	3.80013	0.00014462	0.00250428	UP
AC235540.1_FG001	41.4843	8.79311	1.09504	8.02991	9.75465e-16	1.13669e-13	UP
GRMZM2G076905	210.723	1.00787	0.266451	3.78257	0.00015522	0.0026499	UP
GRMZM2G020704	589.237	6.75928	0.577113	11.7122	1.10341e-31	3.94789e-29	UP
GRMZM2G178199	376.029	1.11144	0.153582	7.23676	4.5953e-13	4.21423e-11	UP
GRMZM2G066213	130.457	2.52863	0.509338	4.96453	6.88678e-07	2.42979e-05	UP
GRMZM2G180876	11.8067	6.98022	1.33499	5.22865	1.70748e-07	6.94001e-06	UP
AC210204.3_FG002	873.778	1.83014	0.529322	3.45752	0.000545173	0.00738615	UP
GRMZM2G044472	37.6753	3.65264	0.807529	4.52323	6.09032e-06	0.000164064	UP
GRMZM2G357112	45.0513	2.76661	0.790973	3.49773	0.000469231	0.00656019	UP
GRMZM6G654251	58.0298	2.42828	0.645139	3.76397	0.00016724	0.00282098	UP
GRMZM2G040840	25.2432	3.18564	0.651703	4.88819	1.0177e-06	3.46085e-05	UP
GRMZM5G889643	8.37089	5.73937	1.34237	4.27554	1.90675e-05	0.00045016	UP
GRMZM2G088819	57.408	5.52701	1.47236	3.75384	0.000174147	0.00291811	UP
GRMZM2G143029	102.6	1.05349	0.287609	3.66292	0.000249353	0.0039227	UP
GRMZM2G125482	12.4157	4.51165	1.31972	3.41864	0.000629358	0.00825379	UP
GRMZM2G475185	28.5067	4.58841	0.987829	4.64494	3.40174e-06	9.87594e-05	UP
GRMZM2G002104	45.7587	1.90678	0.629367	3.02968	0.0024481	0.0238638	UP
GRMZM2G080466	13460.5	1.84598	0.35589	5.18694	2.13777e-07	8.51189e-06	UP
GRMZM2G159926	114.64	1.07903	0.303751	3.55235	0.000381811	0.00552658	UP
GRMZM2G079109	302.322	1.10543	0.21269	5.19735	2.02149e-07	8.12531e-06	UP
GRMZM2G301738	5.77809	5.94933	1.5308	3.88641	0.00010174	0.00185534	UP
GRMZM2G175874	343.337	1.3793	0.266995	5.16601	2.39141e-07	9.47723e-06	UP
GRMZM2G087662	157.764	3.29173	0.876843	3.75407	0.000173984	0.00291811	UP
GRMZM2G099239	89.6689	1.8333	0.591918	3.09721	0.00195349	0.0199697	UP
GRMZM2G062156	85.0412	3.41809	0.641827	5.32557	1.00635e-07	4.3183e-06	UP
GRMZM2G003937	819.685	1.0221	0.254625	4.01416	5.96576e-05	0.00119706	UP
GRMZM2G056467	30.5595	1.99126	0.703154	2.8319	0.0046273	0.0387817	UP
GRMZM2G053833	16.4021	7.45436	1.5872	4.69655	2.64594e-06	8.0113e-05	UP
GRMZM2G092877	185.56	7.349	0.617527	11.9007	1.17353e-32	4.32046e-30	UP
GRMZM2G327686	57.0864	2.83973	0.649013	4.37546	1.21178e-05	0.000302386	UP
GRMZM2G070563	16.7506	5.39801	1.12154	4.81305	1.48643e-06	4.84722e-05	UP
GRMZM2G172485	151.483	1.508	0.345059	4.37027	1.24095e-05	0.000308755	UP
GRMZM2G031329	6.86907	6.19885	1.95432	3.17188	0.00151458	0.0164352	UP
GRMZM2G003409	951.125	1.53769	0.223112	6.89202	5.50067e-12	4.408e-10	UP
GRMZM2G154716	67.3539	5.10187	0.504316	10.1164	4.67298e-24	1.05051e-21	UP
GRMZM2G154735	13.5985	2.96798	0.932671	3.18224	0.00146142	0.0160296	UP
GRMZM2G319947	60.8386	1.04696	0.33557	3.11994	0.00180888	0.018871	UP
GRMZM2G068011	6.88944	4.7027	1.41276	3.32874	0.000872384	0.0105781	UP
GRMZM5G822237	109.582	2.06769	0.416653	4.96263	6.95463e-07	2.45032e-05	UP
GRMZM2G104032	6.68436	6.15919	2.03151	3.03183	0.0024308	0.0237225	UP
GRMZM2G055313	35.6129	2.14436	0.56474	3.79709	0.000146407	0.00253006	UP
GRMZM2G168704	71.5195	1.39546	0.459361	3.03782	0.00238297	0.0233454	UP
GRMZM2G108898	6.77574	4.66684	1.45199	3.2141	0.00130856	0.0146567	UP
GRMZM2G363554	154.786	1.2656	0.376482	3.36165	0.000774779	0.00961021	UP
GRMZM2G100349	33.7939	2.44185	0.577438	4.22876	2.34984e-05	0.000544645	UP
GRMZM2G066413	104.849	1.68829	0.584503	2.88843	0.0038717	0.0339031	UP
GRMZM2G305834	45.6334	2.13714	0.735913	2.90407	0.00368348	0.0326699	UP
GRMZM2G701362	177.364	1.70955	0.36631	4.66694	3.0572e-06	9.04099e-05	UP
GRMZM2G126749	380.771	4.96773	1.14759	4.32884	1.499e-05	0.000363698	UP
GRMZM2G007615	55.0764	1.37539	0.336293	4.08985	4.31645e-05	0.000906204	UP
GRMZM2G011523	3027.52	2.66957	0.705906	3.78176	0.000155723	0.0026567	UP
GRMZM2G018806	36.3536	1.96705	0.69763	2.81962	0.00480802	0.039893	UP
GRMZM2G120304	1236.45	1.10312	0.212272	5.19675	2.02799e-07	8.12573e-06	UP
GRMZM5G809578	8.60833	6.52443	1.42463	4.57975	4.6554e-06	0.000129672	UP
GRMZM2G001451	4.68484	5.64652	2.00691	2.81353	0.00490003	0.0404798	UP
GRMZM2G454056	28.6377	2.20812	0.566552	3.89747	9.72025e-05	0.00178826	UP
AC199526.5_FG001	14.2059	2.81153	0.721931	3.89446	9.84168e-05	0.00180642	UP
GRMZM2G126975	53.8201	3.45061	0.741869	4.65123	3.29956e-06	9.65654e-05	UP
GRMZM2G037209	144.405	2.83202	0.539591	5.24846	1.53376e-07	6.325e-06	UP
GRMZM2G391794	120.848	2.68908	0.960667	2.79918	0.00512326	0.0419421	UP
GRMZM2G456149	5.0743	5.76156	2.02781	2.84127	0.00449338	0.0378968	UP
GRMZM2G020423	46.0606	2.06473	0.52454	3.93627	8.27585e-05	0.00156306	UP
GRMZM2G046609	8.61981	5.03567	1.54402	3.26139	0.00110866	0.0128893	UP
GRMZM2G122431	72.0124	2.72966	0.69066	3.95225	7.74211e-05	0.00148657	UP
GRMZM2G057506	10.0857	6.75287	1.73983	3.88134	0.000103882	0.00188898	UP
GRMZM2G037452	623.945	4.07169	0.945103	4.3082	1.64589e-05	0.000395185	UP
GRMZM5G854625	13.2882	4.35826	1.00702	4.32788	1.50552e-05	0.000364485	UP
GRMZM2G425004	374.357	1.86259	0.347241	5.36397	8.14128e-08	3.52923e-06	UP
GRMZM2G084717	163.092	1.31608	0.344588	3.8193	0.00013383	0.00233816	UP
GRMZM2G089952	38.7064	2.26642	0.698064	3.24672	0.00116744	0.0134132	UP
GRMZM2G413711	16.9355	2.51074	0.772969	3.24818	0.00116147	0.0133566	UP
GRMZM2G177227	214.411	1.64438	0.336168	4.89153	1.00053e-06	3.40705e-05	UP
GRMZM2G411956	15.173	2.96213	1.04048	2.84688	0.004415	0.0373599	UP
GRMZM2G392683	25.2673	5.29044	0.964595	5.48462	4.14351e-08	1.88634e-06	UP
GRMZM2G329002	14.069	7.23295	1.50969	4.79101	1.65942e-06	5.33599e-05	UP
GRMZM2G329069	49.4745	2.76857	0.612237	4.52206	6.12404e-06	0.000164623	UP
AC210163.3_FG005	46.1741	2.21755	0.641694	3.45577	0.000548733	0.00742478	UP
GRMZM2G127117	35.0582	4.24012	0.9574	4.42879	9.47623e-06	0.00024235	UP
GRMZM2G177518	46.4232	2.22276	0.5986	3.71327	0.000204599	0.00333112	UP
GRMZM2G165192	164.956	3.44852	0.849345	4.06021	4.90279e-05	0.00100928	UP
GRMZM2G374044	55.4878	6.17922	0.723385	8.54208	1.31825e-17	1.88132e-15	UP
GRMZM2G119322	15.5003	5.94011	1.83929	3.22956	0.00123981	0.0140539	UP
GRMZM2G054807	56.7177	4.50841	0.896614	5.02826	4.94962e-07	1.81698e-05	UP
GRMZM2G082199	36.128	3.30674	0.958692	3.44922	0.000562205	0.00754454	UP
GRMZM2G133189	86.5637	1.72241	0.416072	4.13969	3.47768e-05	0.000759887	UP
GRMZM2G047384	654.529	1.39802	0.283618	4.92923	8.25561e-07	2.86499e-05	UP
GRMZM2G040881	119.726	2.42433	0.263427	9.20307	3.47881e-20	6.2234e-18	UP
GRMZM2G127695	330.997	1.14092	0.335813	3.39749	0.000680074	0.0087535	UP
GRMZM2G051151	98.1157	1.37422	0.420184	3.27051	0.00107352	0.0125729	UP
GRMZM2G014770	191.525	1.04418	0.369437	2.82642	0.0047071	0.0393078	UP
GRMZM2G425249	36.9093	1.64863	0.479096	3.44113	0.000579291	0.00769651	UP
GRMZM2G051683	114.421	4.01962	0.684832	5.86949	4.37132e-09	2.35763e-07	UP
GRMZM2G404126	78.2829	2.20197	0.423427	5.20034	1.98923e-07	8.02101e-06	UP
GRMZM2G059799	311.022	1.32089	0.334271	3.95157	7.76396e-05	0.00148964	UP
GRMZM2G004183	192.379	1.97232	0.242003	8.14998	3.63991e-16	4.51047e-14	UP
GRMZM2G047298	352.786	1.69892	0.205656	8.26096	1.44507e-16	1.89223e-14	UP
GRMZM2G047129	28.4672	3.32311	0.682247	4.87083	1.11128e-06	3.73906e-05	UP
GRMZM2G166987	214.913	1.14286	0.359292	3.18088	0.00146829	0.0160771	UP
GRMZM2G122028	9.64861	5.24255	1.83668	2.85436	0.00431234	0.0366895	UP
GRMZM2G037322	35.2302	6.08558	1.35695	4.48476	7.29974e-06	0.00019275	UP
GRMZM2G327357	5.41381	5.8553	1.58197	3.70128	0.000214517	0.00346559	UP
GRMZM2G040905	24.9792	4.56598	0.926632	4.92751	8.32862e-07	2.88245e-05	UP
GRMZM2G061723	118.662	8.83883	1.8772	4.70852	2.49526e-06	7.64621e-05	UP
GRMZM5G874955	315.289	3.06029	0.917048	3.33711	0.000846537	0.0103338	UP
GRMZM2G071154	2384.44	1.52585	0.389533	3.91712	8.9614e-05	0.00166408	UP
GRMZM2G065989	56.9253	4.16499	0.79511	5.23826	1.62102e-07	6.63104e-06	UP
GRMZM2G424804	16.9012	4.43662	1.27381	3.48296	0.000495907	0.00684648	UP
AC220970.4_FG002	6.41798	6.10062	1.95413	3.1219	0.00179687	0.0187612	UP
GRMZM5G883250	101.707	1.81577	0.535573	3.39033	0.000698095	0.00893386	UP
GRMZM2G029101	41.857	2.06485	0.626096	3.29798	0.000973833	0.0115816	UP
GRMZM2G035103	98.7127	5.99006	1.35504	4.42057	9.8439e-06	0.000250065	UP
GRMZM2G035248	47.8934	1.82241	0.461535	3.94859	7.86135e-05	0.00150265	UP
GRMZM5G862540	2331.29	1.12899	0.183411	6.15553	7.4825e-10	4.61354e-08	UP
GRMZM2G147809	77.6501	1.49442	0.330912	4.51607	6.29982e-06	0.000168991	UP
GRMZM2G317614	7.87031	4.93075	1.42159	3.46847	0.000523425	0.00715369	UP
GRMZM2G401026	127.989	1.13692	0.396944	2.86418	0.00418092	0.0359053	UP
GRMZM2G367094	33.2549	2.96711	0.64052	4.63234	3.61555e-06	0.00010437	UP
GRMZM2G160611	19.7332	5.20578	1.08336	4.80522	1.5458e-06	5.02524e-05	UP
GRMZM2G160606	16.4399	4.92771	1.18173	4.16991	3.04714e-05	0.00067663	UP
GRMZM2G096591	52.1637	1.1989	0.406723	2.94772	0.00320127	0.0292419	UP
GRMZM2G181000	118.111	3.22787	0.934873	3.45274	0.000554917	0.00747827	UP
GRMZM2G011098	95.4927	1.39964	0.291155	4.8072	1.53061e-06	4.98487e-05	UP
GRMZM2G102754	840.985	1.07748	0.114454	9.41406	4.7734e-21	9.18627e-19	UP
GRMZM2G129083	237.186	1.66168	0.401405	4.13966	3.4782e-05	0.000759887	UP
GRMZM2G157389	382.335	1.70265	0.17565	9.69342	3.21589e-22	6.64172e-20	UP
AC194158.3_FG005	47.7603	2.97901	0.944445	3.15424	0.00160917	0.0172022	UP
GRMZM2G375947	6.28011	4.56207	1.62537	2.80678	0.00500388	0.0411238	UP
GRMZM2G080231	33.9825	2.3176	0.775638	2.988	0.00280811	0.0264115	UP
GRMZM2G337330	9.55336	4.09568	1.45407	2.81671	0.00485182	0.0401468	UP
GRMZM5G819464	108.46	2.53555	0.544887	4.65336	3.26576e-06	9.5797e-05	UP
GRMZM5G873681	209.806	1.33916	0.363341	3.68569	0.000228084	0.00364404	UP
GRMZM2G041424	6.61565	6.14467	1.98266	3.0992	0.00194043	0.0198841	UP
GRMZM2G087827	15.7931	7.39968	1.30862	5.65456	1.56246e-08	7.66237e-07	UP
GRMZM2G474555	21.2562	3.29519	1.00899	3.26584	0.00109141	0.0127179	UP
GRMZM2G427729	63.6888	1.40479	0.507731	2.7668	0.005661	0.0452933	UP
AC225718.2_FG009	81.004	3.93593	1.35352	2.90793	0.00363835	0.0323844	UP
GRMZM2G382785	78.9157	8.30704	1.90301	4.36522	1.26994e-05	0.000315349	UP
GRMZM2G344837	80.756	7.7043	1.00407	7.67309	1.67901e-14	1.76247e-12	UP
GRMZM2G381576	117.657	1.85167	0.413107	4.48231	7.38401e-06	0.000194478	UP
GRMZM2G317705	5.6758	5.92323	1.56973	3.7734	0.000161039	0.00274004	UP
GRMZM2G162098	40.1123	3.44787	0.816005	4.22531	2.3861e-05	0.000551038	UP
GRMZM2G158045	284.112	1.20773	0.307722	3.92476	8.68159e-05	0.00162557	UP
GRMZM2G168115	64.4171	4.79048	1.27361	3.76134	0.000169006	0.00284511	UP
GRMZM2G053707	37.8095	3.17568	0.664518	4.77892	1.76241e-06	5.62445e-05	UP
GRMZM2G159047	55.3152	1.34175	0.349902	3.83463	0.000125753	0.00221686	UP
GRMZM2G074987	4.68396	5.64621	1.63866	3.44563	0.000569731	0.00762091	UP
GRMZM5G854880	36.9692	1.6007	0.486472	3.29043	0.00100033	0.0118413	UP
GRMZM2G029879	14.8388	2.46469	0.815599	3.02194	0.00251158	0.0243518	UP
GRMZM2G371167	34.2292	2.57945	0.539159	4.78422	1.71653e-06	5.50567e-05	UP
GRMZM2G083526	1471.09	1.66029	0.514143	3.22924	0.0012412	0.0140634	UP
GRMZM2G132358	93.1686	1.19727	0.408049	2.93414	0.00334472	0.0302801	UP
GRMZM2G065731	27.6342	5.71556	1.01528	5.62954	1.8069e-08	8.81011e-07	UP
GRMZM2G045319	310.658	2.05821	0.23247	8.85364	8.47096e-19	1.33657e-16	UP
GRMZM2G111987	7.05751	4.72333	1.59469	2.96191	0.00305738	0.0282219	UP
AC212351.4_FG001	3.93529	5.39518	1.66098	3.24819	0.00116143	0.0133566	UP
GRMZM2G029400	194.273	1.26248	0.428396	2.94699	0.00320879	0.029291	UP
GRMZM2G159759	712.422	1.42014	0.288044	4.93028	8.21117e-07	2.85347e-05	UP
GRMZM2G169734	3.44231	5.2021	1.84405	2.82101	0.00478722	0.0398068	UP
GRMZM5G839762	65.8084	2.69823	0.34526	7.81505	5.49392e-15	5.98979e-13	UP
GRMZM2G133430	34.1696	8.51317	2.99234	2.84499	0.00444129	0.0375447	UP
GRMZM2G366910	18.915	6.19218	1.62431	3.8122	0.000137737	0.00239817	UP
AC216242.3_FG001	59.39	5.67484	0.89245	6.35872	2.0344e-10	1.34233e-08	UP
GRMZM2G008935	5.04739	4.99505	1.50219	3.32518	0.000883614	0.0106837	UP
GRMZM2G028677	61.2771	9.35579	3.12988	2.98918	0.00279724	0.0263276	UP
GRMZM2G012046	125.239	1.67177	0.570615	2.92978	0.00339206	0.0306105	UP
GRMZM2G043893	97.2717	3.12323	0.748881	4.17053	3.03889e-05	0.000675389	UP
GRMZM2G177356	24.3232	5.57405	1.0478	5.31977	1.03897e-07	4.43578e-06	UP
GRMZM2G044788	118.832	1.42758	0.477481	2.98981	0.00279154	0.0262932	UP
GRMZM2G039841	214.647	2.0728	0.232256	8.92462	4.47241e-19	7.19068e-17	UP
GRMZM2G127984	63.0463	1.58487	0.301647	5.25406	1.48782e-07	6.14553e-06	UP
GRMZM2G325683	31.6099	4.5597	1.23419	3.69449	0.000220329	0.00353794	UP
GRMZM2G109959	26.5566	4.47622	1.17776	3.80063	0.000144328	0.00250264	UP
GRMZM2G122276	20.8358	2.71147	0.918212	2.95298	0.00314719	0.0288934	UP
GRMZM2G050027	31.5688	4.09962	0.812434	5.0461	4.50913e-07	1.68289e-05	UP
GRMZM2G097884	31.4928	2.20295	0.541414	4.06888	4.72388e-05	0.000977204	UP
GRMZM2G097704	117.795	1.52728	0.261123	5.84889	4.94859e-09	2.64651e-07	UP
GRMZM2G112247	482.743	1.5577	0.240878	6.46677	1.00122e-10	6.85549e-09	UP
GRMZM2G002627	57.4561	1.05318	0.367457	2.86612	0.00415535	0.0357461	UP
GRMZM2G468585	18.632	4.01707	1.28818	3.11841	0.0018183	0.0189322	UP
GRMZM2G112244	166.579	1.41659	0.351027	4.03557	5.44697e-05	0.00110607	UP
GRMZM2G401436	71.7257	1.79822	0.521296	3.44952	0.00056158	0.00754406	UP
GRMZM2G180920	218.336	1.1647	0.263192	4.42527	9.63207e-06	0.000245666	UP
GRMZM2G399921	30.1513	3.02312	0.889771	3.39763	0.000679716	0.0087535	UP
GRMZM2G029029	491.64	1.14155	0.120389	9.48218	2.49031e-21	4.90397e-19	UP
GRMZM2G342583	7.39247	6.30461	1.58024	3.98966	6.61679e-05	0.00131113	UP
GRMZM6G946111	12.0664	4.24131	1.28522	3.30007	0.000966619	0.011512	UP
GRMZM2G090419	16.078	5.00776	1.45843	3.43367	0.000595478	0.00788272	UP
GRMZM2G181507	25.9545	1.91996	0.692741	2.77154	0.00557918	0.0447656	UP
GRMZM2G059496	191.537	1.4354	0.312652	4.59106	4.40994e-06	0.000124434	UP
GRMZM2G142709	394.848	1.16149	0.245393	4.73317	2.21038e-06	6.88961e-05	UP
GRMZM2G380432	52.5019	4.86574	1.44142	3.37565	0.000736407	0.00927924	UP
AC220927.3_FG001	14.5135	2.97335	1.07975	2.75374	0.00589187	0.046612	UP
GRMZM2G414569	507.354	1.60316	0.143732	11.1538	6.86016e-29	2.12523e-26	UP
GRMZM2G085945	51.0191	2.13529	0.486833	4.38608	1.15413e-05	0.000289137	UP
GRMZM2G051005	93.8623	3.08197	0.349462	8.8192	1.15284e-18	1.80776e-16	UP
GRMZM2G083812	225.517	1.06579	0.294615	3.61756	0.000297395	0.00450759	UP
GRMZM2G008834	202.027	1.15594	0.236244	4.89302	9.93011e-07	3.38597e-05	UP
GRMZM5G879872	48.0902	2.80223	0.611341	4.58374	4.56725e-06	0.000128059	UP
GRMZM2G000126	50.1155	2.21958	0.54389	4.08094	4.48543e-05	0.000933198	UP
GRMZM2G105682	7.59321	6.34349	1.9575	3.24061	0.00119274	0.0136272	UP
GRMZM2G117454	45.0848	5.90817	1.66394	3.55071	0.000384196	0.00554631	UP
GRMZM2G029692	91.4139	1.16424	0.299006	3.8937	9.87263e-05	0.0018103	UP
GRMZM2G044498	340.751	1.74614	0.363708	4.80093	1.57933e-06	5.12384e-05	UP
GRMZM2G354519	8.24373	6.46196	1.37326	4.70556	2.53174e-06	7.74864e-05	UP
GRMZM2G346168	16.6949	4.12781	1.08851	3.79217	0.000149335	0.00256843	UP
GRMZM2G046532	345.802	3.32722	0.352463	9.4399	3.73139e-21	7.23575e-19	UP
GRMZM2G003789	195.239	1.03204	0.271169	3.80589	0.000141293	0.00245672	UP
GRMZM2G103617	321.39	2.06292	0.428504	4.81423	1.47766e-06	4.8248e-05	UP
GRMZM2G443091	4.80562	5.68324	1.60075	3.55036	0.000384703	0.00554631	UP
GRMZM2G459610	43.0446	1.16772	0.421812	2.76833	0.00563443	0.0451092	UP
GRMZM2G110685	106.193	2.13321	0.317625	6.7161	1.8665e-11	1.40696e-09	UP
GRMZM2G479906	107.414	2.12248	0.325353	6.52361	6.86354e-11	4.84318e-09	UP
GRMZM2G162396	20.7233	4.02983	1.28331	3.14018	0.00168845	0.0178567	UP
GRMZM2G334165	462.217	1.8074	0.357741	5.05226	4.36618e-07	1.6359e-05	UP
GRMZM2G041175	250.765	1.82991	0.435848	4.19851	2.68674e-05	0.00060993	UP
GRMZM2G072406	49.6115	2.32919	0.625206	3.72548	0.000194942	0.00320941	UP
GRMZM5G847216	24.501	2.03055	0.534939	3.79585	0.000147138	0.00253923	UP
GRMZM2G009166	14.5002	2.62693	0.944736	2.78059	0.00542596	0.0437443	UP
GRMZM2G462883	115.964	1.38291	0.352711	3.92081	8.82526e-05	0.00164602	UP
GRMZM2G139522	18.4002	1.83776	0.661103	2.77984	0.0054385	0.0438307	UP
GRMZM5G826321	162.282	1.06686	0.283719	3.76025	0.000169742	0.00285371	UP
GRMZM2G467907	34.6073	1.63384	0.537569	3.03931	0.0023712	0.023257	UP
GRMZM2G072240	7.53873	6.33264	1.52977	4.13961	3.47891e-05	0.000759887	UP
GRMZM2G069528	93.7398	2.03495	0.644477	3.15753	0.00159114	0.0170692	UP
GRMZM2G301904	107.748	2.99308	0.447589	6.68713	2.27594e-11	1.69051e-09	UP
AC196726.2_FG001	13.0534	6.39054	1.62819	3.92495	8.6749e-05	0.00162557	UP
GRMZM2G043445	99.5026	1.88774	0.334013	5.6517	1.58865e-08	7.77579e-07	UP
GRMZM2G116514	397.785	1.41858	0.212704	6.66927	2.5708e-11	1.88746e-09	UP
GRMZM2G052509	170.033	1.12794	0.243691	4.62856	3.68224e-06	0.000105814	UP
GRMZM2G325238	9.7763	5.25858	1.66109	3.16574	0.0015469	0.0166933	UP
GRMZM2G104622	6.8642	6.19786	1.93087	3.20988	0.00132788	0.0148404	UP
GRMZM5G879570	266.794	2.26705	0.464957	4.87582	1.08357e-06	3.65551e-05	UP
GRMZM2G401664	35.3399	1.92261	0.695732	2.76343	0.0057197	0.045648	UP
GRMZM2G485559	298.96	1.56041	0.191444	8.15072	3.61753e-16	4.51047e-14	UP
GRMZM5G889240	23.4015	5.51864	1.07492	5.13398	2.83673e-07	1.10694e-05	UP
GRMZM2G413044	35.9489	1.4548	0.454247	3.20267	0.00136159	0.0151504	UP
GRMZM2G434353	15.0405	5.26812	1.11647	4.71857	2.37513e-06	7.31436e-05	UP
GRMZM2G163095	6.90736	3.66585	1.14077	3.21349	0.00131134	0.0146749	UP
AC211764.3_FG010	5.41669	5.85602	1.52357	3.84362	0.00012123	0.00214907	UP
GRMZM2G513222	7.00935	6.22799	1.44843	4.29981	1.70945e-05	0.000407365	UP
GRMZM2G449709	73.7505	1.36642	0.343857	3.97381	7.07314e-05	0.00137791	UP
GRMZM2G009223	29.9122	2.17658	0.543681	4.00341	6.2436e-05	0.00124592	UP
GRMZM2G357631	407.12	2.84609	0.73516	3.8714	0.000108213	0.00195654	UP
GRMZM2G468657	21.9129	7.87224	2.83264	2.77912	0.00545062	0.0439144	UP
GRMZM2G374309	312.948	1.12361	0.22158	5.0709	3.95938e-07	1.49007e-05	UP
GRMZM2G075438	19.9773	3.94926	1.06746	3.6997	0.000215855	0.00348151	UP
GRMZM2G019974	275.528	1.40616	0.380534	3.69522	0.000219694	0.00352997	UP
GRMZM2G305280	437.068	1.10986	0.315053	3.52279	0.000427036	0.00606372	UP
GRMZM5G889052	56.5801	1.7859	0.466826	3.82562	0.000130441	0.00228524	UP
GRMZM2G066197	1611.14	1.08597	0.193577	5.61002	2.02305e-08	9.78887e-07	UP
GRMZM2G010702	13.2252	7.14371	1.74398	4.09621	4.19964e-05	0.000886811	UP
GRMZM2G356076	27.631	4.11413	1.05942	3.88337	0.00010302	0.00187735	UP
GRMZM2G127035	34.9855	1.76271	0.574141	3.07016	0.00213944	0.0214476	UP
GRMZM2G086856	34.1982	3.44292	0.955828	3.60203	0.000315741	0.00472644	UP
GRMZM2G117707	10011.9	1.04715	0.360471	2.90494	0.0036732	0.0326214	UP
GRMZM2G318843	142.116	1.25566	0.28806	4.35903	1.30637e-05	0.00032188	UP
GRMZM2G301934	15.7223	4.87186	1.66736	2.92191	0.00347893	0.031239	UP
GRMZM2G429231	129.516	1.48437	0.349694	4.24478	2.18808e-05	0.000510411	UP
GRMZM2G381404	206.212	2.85143	0.833708	3.42018	0.000625801	0.00821137	UP
GRMZM2G424205	354.371	4.06951	1.04325	3.9008	9.58734e-05	0.00176868	UP
GRMZM2G056772	961.389	2.21763	0.232652	9.53198	1.54305e-21	3.06235e-19	UP
GRMZM2G029243	6.64657	5.40408	1.48212	3.64617	0.000266173	0.00413806	UP
GRMZM5G834837	63.0513	1.91291	0.417652	4.58014	4.6467e-06	0.000129572	UP
GRMZM2G000035	11.1383	6.8959	1.82015	3.78864	0.000151475	0.00259644	UP
GRMZM2G097900	363.354	2.10292	0.713313	2.9481	0.00319732	0.0292294	UP
GRMZM2G096904	121.559	4.64529	1.53682	3.02267	0.00250552	0.0243034	UP
GRMZM2G467370	75.0042	2.90549	0.69099	4.20483	2.61281e-05	0.000595809	UP
GRMZM5G875732	34.1965	3.65219	0.595035	6.13776	8.36925e-10	5.04998e-08	UP
GRMZM2G010016	53.3611	1.3629	0.412737	3.3021	0.000959633	0.0114449	UP
GRMZM2G009719	540.237	1.66089	0.477208	3.48043	0.000500602	0.00690005	UP
GRMZM2G131055	58.903	7.88095	1.74179	4.52463	6.05025e-06	0.000163158	UP
GRMZM2G323387	42.08	3.79159	0.855053	4.43434	9.23559e-06	0.000236742	UP
GRMZM2G063144	7.76189	6.37494	1.41699	4.49893	6.82954e-06	0.000181666	UP
GRMZM2G045664	945.334	1.20654	0.201963	5.97405	2.31436e-09	1.28929e-07	UP
GRMZM2G469955	59.4009	1.09776	0.339773	3.23087	0.00123414	0.0140021	UP
GRMZM2G474755	28.0769	3.68127	1.17694	3.12783	0.00176102	0.0184704	UP
GRMZM2G078723	14.4271	2.5346	0.910017	2.78522	0.00534917	0.043303	UP
GRMZM2G112284	844.054	1.33421	0.27904	4.78144	1.74048e-06	5.57547e-05	UP
GRMZM2G114653	20.8459	5.30845	0.986323	5.38206	7.36378e-08	3.21966e-06	UP
GRMZM2G116238	109.813	2.56757	0.542755	4.73063	2.23826e-06	6.96795e-05	UP
GRMZM2G382035	46.074	7.46748	1.93494	3.85927	0.000113725	0.00203869	UP
GRMZM2G162109	27.5698	2.05807	0.644828	3.19166	0.00141457	0.01561	UP
GRMZM2G162868	277.853	1.53852	0.27161	5.66443	1.47512e-08	7.24805e-07	UP
GRMZM5G861659	59.592	5.39672	0.656167	8.22461	1.95829e-16	2.51393e-14	UP
GRMZM2G355389	91.4675	9.9338	1.06028	9.36905	7.31857e-21	1.38742e-18	UP
AC225346.3_FG001	12.5475	2.83589	0.869237	3.26251	0.00110432	0.0128624	UP
GRMZM2G102674	236.952	1.04552	0.223556	4.67679	2.91406e-06	8.67828e-05	UP
GRMZM2G173128	45.0635	2.68944	0.847053	3.17506	0.00149808	0.0162994	UP
GRMZM2G364612	310.276	1.02152	0.34529	2.95844	0.00309201	0.0284898	UP
GRMZM2G042789	56.2202	2.35539	0.844137	2.79029	0.00526609	0.0428216	UP
AC207342.3_FG008	157.423	3.40307	0.564789	6.02538	1.68714e-09	9.6311e-08	UP
GRMZM2G554145	72.2874	1.37034	0.39573	3.46281	0.000534561	0.00726174	UP
GRMZM2G054900	15.0974	5.84748	1.64662	3.5512	0.000383473	0.00554116	UP
GRMZM2G050548	692.4	1.13206	0.219556	5.15613	2.52105e-07	9.89832e-06	UP
GRMZM5G892675	57.8425	1.9015	0.580596	3.27508	0.0010563	0.0123999	UP
GRMZM2G034197	215.043	1.21159	0.313748	3.86167	0.000112615	0.00202459	UP
GRMZM2G063431	61.3555	3.78821	0.660997	5.73105	9.98128e-09	5.11198e-07	UP
GRMZM2G077187	100.651	2.7326	0.651222	4.19611	2.71535e-05	0.000615325	UP
GRMZM2G014089	4.94362	5.72385	1.67982	3.40741	0.000655821	0.00850859	UP
GRMZM2G010987	231.842	2.03019	0.684233	2.9671	0.00300625	0.0278919	UP
GRMZM5G836174	509.826	3.97213	0.874411	4.54264	5.55546e-06	0.000151748	UP
GRMZM2G444819	8.5929	5.03163	1.49414	3.36758	0.000758311	0.00947069	UP
GRMZM2G059299	57.7938	2.10618	0.584615	3.60268	0.000314958	0.0047175	UP
GRMZM2G105221	8.40311	6.48943	2.23043	2.90949	0.00362015	0.0322902	UP
GRMZM2G423917	631.376	1.18421	0.224861	5.26641	1.3912e-07	5.7746e-06	UP
GRMZM2G460566	45.9499	2.63781	0.587008	4.49366	7.00105e-06	0.000185645	UP
GRMZM2G134162	35.244	1.56671	0.468815	3.34185	0.000832214	0.0102129	UP
GRMZM2G180324	9.64556	5.24255	1.86481	2.81131	0.00493401	0.0406944	UP
GRMZM2G092817	625.94	1.19089	0.227136	5.24305	1.57946e-07	6.48192e-06	UP
GRMZM2G084979	10.1595	6.76318	1.89017	3.57809	0.000346119	0.00509412	UP
GRMZM2G396248	58.0765	1.68975	0.482106	3.50492	0.000456741	0.00640673	UP
GRMZM2G123394	140.444	2.1869	0.439808	4.97241	6.61254e-07	2.33953e-05	UP
GRMZM2G147544	168.478	1.2837	0.347102	3.69834	0.000217012	0.00349572	UP
GRMZM2G165177	7.3931	3.76903	1.32798	2.83815	0.00453751	0.0381833	UP
GRMZM2G339736	967.345	1.34385	0.388969	3.45489	0.000550511	0.00743072	UP
GRMZM2G112836	194.934	1.51537	0.381527	3.97187	7.13104e-05	0.00138494	UP
AC233788.2_FG002	243.884	1.41092	0.402282	3.5073	0.000452678	0.00636028	UP
GRMZM2G135362	126.028	1.63685	0.348472	4.69723	2.63718e-06	7.9943e-05	UP
GRMZM2G043396	8.82616	6.56052	1.9247	3.40859	0.000652997	0.00849364	UP
GRMZM2G019612	37.2632	2.20962	0.701067	3.1518	0.00162269	0.0172844	UP
GRMZM2G132978	529.381	1.06676	0.270228	3.94761	7.89337e-05	0.00150681	UP
GRMZM5G824201	4.81699	4.92431	1.55112	3.17468	0.0015	0.0163049	UP
GRMZM2G036409	34.7475	2.21195	0.71508	3.09329	0.00197949	0.0202191	UP
GRMZM2G116685	90.0097	1.89829	0.511284	3.7128	0.000204979	0.00333359	UP
GRMZM2G048791	16.2169	3.0289	0.871335	3.47616	0.000508657	0.00698455	UP
GRMZM2G104836	74.8139	2.8174	0.653862	4.30886	1.64098e-05	0.000394379	UP
GRMZM2G104876	1247.66	1.08055	0.370584	2.9158	0.00354779	0.0317563	UP
GRMZM2G479746	1559.19	1.25271	0.192629	6.50324	7.86085e-11	5.45599e-09	UP
GRMZM2G334574	340.242	1.03433	0.172512	5.9957	2.02617e-09	1.13622e-07	UP
GRMZM2G444278	25.5709	5.28929	0.999166	5.29371	1.1986e-07	5.01617e-06	UP
GRMZM2G700914	80.0998	4.40163	0.531427	8.28265	1.20466e-16	1.59385e-14	UP
GRMZM2G456423	10.0681	5.2926	1.32993	3.9796	6.90319e-05	0.0013531	UP
GRMZM2G471321	4.19675	5.48763	1.70647	3.21578	0.00130089	0.0145974	UP
GRMZM2G362298	12.6445	3.99571	1.40137	2.85129	0.00435429	0.036992	UP
GRMZM2G119998	39.4792	4.50649	0.790028	5.70421	1.16881e-08	5.90283e-07	UP
GRMZM2G102923	92.5004	1.05633	0.318215	3.31954	0.000901671	0.0108653	UP
GRMZM2G378762	144.372	1.23948	0.298055	4.15858	3.20231e-05	0.000706763	UP
GRMZM2G155015	705.484	1.33932	0.162001	8.26739	1.36928e-16	1.80227e-14	UP
GRMZM2G428518	46.2339	3.59656	0.585838	6.13917	8.29517e-10	5.02917e-08	UP
GRMZM2G050645	126.081	4.18693	0.350742	11.9373	7.55968e-33	2.82409e-30	UP
GRMZM2G701004	345.521	1.68114	0.158076	10.6351	2.047e-26	5.36082e-24	UP
GRMZM5G844329	103.049	4.4768	0.404254	11.0742	1.67317e-28	5.00041e-26	UP
GRMZM2G417594	61.3044	1.3842	0.418739	3.30565	0.000947577	0.011317	UP
GRMZM2G459052	9.10363	3.22395	1.01005	3.19188	0.00141352	0.0156052	UP
GRMZM2G061545	195.53	4.93486	0.438933	11.2428	2.51146e-29	7.97483e-27	UP
GRMZM2G064374	1233.19	7.99243	0.256474	31.1628	3.40242e-213	2.16079e-209	UP
GRMZM2G325623	46.299	6.91627	1.03996	6.65054	2.92028e-11	2.13786e-09	UP
GRMZM2G303865	455.347	8.50753	0.822531	10.3431	4.49713e-25	1.08801e-22	UP
GRMZM2G076370	41.3638	2.50106	0.536822	4.65902	3.1772e-06	9.3418e-05	UP
GRMZM2G087896	41.6581	3.46147	0.503153	6.87957	6.00329e-12	4.78062e-10	UP
GRMZM2G091652	20.4762	2.46131	0.717446	3.43066	0.000602121	0.00796235	UP
GRMZM2G042838	30.5173	1.58398	0.529461	2.99169	0.00277437	0.0261706	UP
GRMZM2G423378	12.5563	5.61473	1.2577	4.4643	8.03326e-06	0.000209947	UP
GRMZM2G045686	362.759	1.37001	0.219426	6.2436	4.27618e-10	2.7225e-08	UP
GRMZM2G032555	59.7367	1.55597	0.391655	3.97281	7.1029e-05	0.00138129	UP
GRMZM2G383234	165.156	1.34325	0.235077	5.7141	1.10288e-08	5.58099e-07	UP
GRMZM2G162295	101.073	4.30473	0.431322	9.98031	1.85879e-23	4.10598e-21	UP
GRMZM2G178432	819.28	1.15188	0.096281	11.9637	5.50424e-33	2.08693e-30	UP
GRMZM2G029685	1713.87	1.4745	0.0937347	15.7306	9.33846e-56	7.18863e-53	UP
GRMZM2G701044	11.7213	6.9695	1.3707	5.08463	3.68342e-07	1.39449e-05	UP
AC216870.3_FG005	159.041	7.69433	0.650012	11.8372	2.50636e-32	9.09559e-30	UP
GRMZM2G051012	343.141	7.58386	0.475807	15.9389	3.40095e-57	2.69982e-54	UP
GRMZM2G116881	227.08	1.14713	0.235111	4.87909	1.06578e-06	3.60025e-05	UP
GRMZM2G436947	7.38061	5.55525	1.81302	3.06408	0.00218339	0.0217594	UP
GRMZM2G467520	7.42504	6.31086	2.29069	2.755	0.00586918	0.0464469	UP
GRMZM2G059634	269.001	1.18305	0.29517	4.00804	6.12256e-05	0.00122466	UP
GRMZM2G174315	422.867	1.00766	0.290967	3.46315	0.0005339	0.00725664	UP
GRMZM2G324221	19.2993	7.68921	1.21657	6.32042	2.60854e-10	1.70346e-08	UP
AC194824.2_FG005	73.4994	5.13036	0.470985	10.8928	1.24689e-27	3.64078e-25	UP
GRMZM2G420883	56.0472	2.56848	0.588589	4.3638	1.27824e-05	0.000316483	UP
GRMZM2G365931	18.4109	5.11508	1.0217	5.00643	5.54493e-07	2.00652e-05	UP
GRMZM2G317426	14.2181	7.24815	1.72691	4.19717	2.70268e-05	0.000613002	UP
GRMZM2G170646	141.958	1.08193	0.226765	4.77115	1.83175e-06	5.81648e-05	UP
GRMZM2G149875	70.8495	6.78505	0.736979	9.20657	3.36699e-20	6.06607e-18	UP
GRMZM2G044864	25.5011	8.09104	1.17244	6.90101	5.16344e-12	4.15085e-10	UP
GRMZM2G366411	46.0658	1.73821	0.467132	3.72104	0.000198407	0.0032538	UP
GRMZM2G394638	23.3819	6.52191	1.20316	5.42064	5.93858e-08	2.64663e-06	UP
AC215201.3_FG008	177.365	1.98182	0.3688	5.37369	7.71404e-08	3.35547e-06	UP
GRMZM2G340807	124.325	2.72095	0.488305	5.57222	2.51511e-08	1.192e-06	UP
GRMZM2G323757	58.6806	4.35061	1.36464	3.1881	0.00143209	0.015776	UP
GRMZM2G363116	5.80132	5.95482	1.76346	3.37679	0.000733382	0.0092503	UP
GRMZM2G322220	15.6713	2.09982	0.686222	3.05998	0.00221352	0.0220165	UP
GRMZM2G032865	360.675	1.06691	0.24693	4.3207	1.55535e-05	0.000375575	UP
GRMZM2G460617	71.2769	2.21069	0.586464	3.76953	0.000163557	0.00276989	UP
GRMZM2G129166	140.672	1.43057	0.305018	4.69012	2.7305e-06	8.23787e-05	UP
GRMZM2G157536	187.45	1.0926	0.208628	5.23708	1.63139e-07	6.66275e-06	UP
GRMZM2G138067	405.801	1.76885	0.28698	6.16366	7.10803e-10	4.4148e-08	UP
GRMZM2G074792	797.838	1.03003	0.219557	4.69138	2.71363e-06	8.19671e-05	UP
GRMZM2G004795	9.38221	5.20035	1.78783	2.90875	0.00362877	0.0323445	UP
GRMZM2G031580	181.217	1.32795	0.35188	3.77387	0.000160736	0.00273855	UP
GRMZM2G014458	41.6196	4.81479	0.724637	6.64442	3.04413e-11	2.22213e-09	UP
GRMZM5G847982	1187.51	1.02828	0.150693	6.8237	8.87279e-12	6.95665e-10	UP
AC204050.4_FG006	27.5032	4.88169	1.10529	4.41666	1.00237e-05	0.000253618	UP
GRMZM2G061568	22.4643	3.15	0.865787	3.6383	0.00027444	0.00425617	UP
GRMZM2G381739	107.045	1.19328	0.431683	2.76426	0.00570529	0.045575	UP
GRMZM2G023133	306.91	1.17613	0.266856	4.40734	1.04649e-05	0.000263209	UP
GRMZM2G023190	210.056	1.11525	0.222503	5.01231	5.37813e-07	1.95452e-05	UP
GRMZM5G847466	90.8197	2.25448	0.442965	5.08952	3.58979e-07	1.36719e-05	UP
GRMZM2G080887	32.6175	8.44612	2.88697	2.9256	0.00343797	0.0309259	UP
GRMZM2G341658	20.2957	2.31999	0.829628	2.79643	0.00516711	0.042233	UP
GRMZM2G057672	24.3925	4.33952	1.18538	3.66086	0.000251373	0.00394662	UP
GRMZM2G079949	151.016	1.07108	0.327862	3.26687	0.00108744	0.0126892	UP
GRMZM2G070432	62.8272	1.09822	0.355982	3.08504	0.00203526	0.0206652	UP
GRMZM5G882986	409.978	1.07993	0.272439	3.96394	7.37229e-05	0.00142417	UP
GRMZM2G104760	93.148	1.33621	0.434575	3.07475	0.00210681	0.0212311	UP
GRMZM2G010740	61.3012	1.57594	0.493536	3.19317	0.0014072	0.0155422	UP
GRMZM2G010768	23.8812	6.53474	1.1414	5.7252	1.03314e-08	5.27008e-07	UP
GRMZM2G404603	150.102	2.1262	0.407027	5.22373	1.75359e-07	7.11604e-06	UP
GRMZM2G703807	34.0333	2.86449	0.525195	5.45415	4.9209e-08	2.2243e-06	UP
GRMZM2G308595	388.387	1.60906	0.296754	5.42218	5.88752e-08	2.63311e-06	UP
GRMZM2G361652	218.393	1.00458	0.279332	3.59636	0.0003227	0.00481359	UP
GRMZM2G060522	10.3526	4.29125	1.11661	3.84312	0.00012148	0.00215199	UP
GRMZM2G070603	14.09	4.10937	0.928108	4.42769	9.52474e-06	0.000243173	UP
GRMZM2G062618	58.1908	1.69029	0.525799	3.21471	0.00130578	0.0146361	UP
GRMZM2G034623	6.65557	6.1531	1.70259	3.61397	0.000301549	0.00455697	UP
GRMZM2G036826	3.45509	5.20709	1.76418	2.95157	0.00316162	0.028984	UP
GRMZM2G407790	138.54	1.2014	0.231043	5.1999	1.99392e-07	8.02719e-06	UP
GRMZM2G344993	327.714	1.61513	0.28693	5.62901	1.81245e-08	8.82024e-07	UP
GRMZM2G324248	719.344	1.11022	0.303419	3.65903	0.000253176	0.00396757	UP
GRMZM2G460407	13.0525	7.12484	1.28638	5.53869	3.04746e-08	1.42832e-06	UP
GRMZM2G092146	31.7684	2.87611	0.830125	3.46467	0.000530884	0.00722724	UP
GRMZM2G071573	152.452	1.44527	0.386178	3.74251	0.000182192	0.00303093	UP
AC203748.3_FG002	6.77679	5.42895	1.41101	3.84756	0.000119301	0.00211782	UP
GRMZM2G468439	89.7826	5.98855	0.578356	10.3544	3.99509e-25	9.75839e-23	UP
GRMZM2G305244	139.474	6.50342	0.476153	13.6583	1.80258e-42	8.97864e-40	UP
GRMZM2G037485	8.6684	6.53418	1.92856	3.38812	0.000703742	0.00899161	UP
GRMZM2G117999	36.0536	2.30055	0.660107	3.48511	0.000491935	0.00680273	UP
GRMZM2G125813	26.6178	1.53832	0.532753	2.88749	0.00388335	0.0339816	UP
GRMZM2G359322	136.967	1.03814	0.255672	4.06044	4.89813e-05	0.00100914	UP
GRMZM2G479552	10.5887	6.08554	1.2977	4.6895	2.73872e-06	8.25288e-05	UP
GRMZM2G157743	40.6697	6.29412	0.844194	7.45578	8.93396e-14	8.89998e-12	UP
GRMZM2G011071	111.953	1.9349	0.333479	5.80217	6.54623e-09	3.44294e-07	UP
GRMZM2G036861	213.689	5.06386	0.344413	14.7029	6.18012e-49	4.02548e-46	UP
GRMZM5G884151	46.7833	3.50007	0.721757	4.84937	1.23855e-06	4.12898e-05	UP
GRMZM2G481888	102.913	1.37314	0.301388	4.55605	5.2125e-06	0.000143615	UP
GRMZM2G181566	291.065	2.06194	0.210813	9.78089	1.36011e-22	2.90343e-20	UP
GRMZM2G050159	31.4113	8.39179	1.18736	7.06762	1.57611e-12	1.36184e-10	UP
GRMZM2G152815	178.862	5.84188	0.4284	13.6365	2.4296e-42	1.18691e-39	UP
GRMZM2G393529	35.1035	2.77635	0.765461	3.62703	0.000286705	0.00440559	UP
GRMZM2G092718	121.602	2.96801	0.640704	4.63241	3.61429e-06	0.00010437	UP
GRMZM2G436703	31.2199	6.93906	1.13653	6.10549	1.02484e-09	6.12565e-08	UP
GRMZM2G037193	301.979	1.41738	0.391325	3.62201	0.000292322	0.00445833	UP
GRMZM2G180254	142.722	1.73488	0.358298	4.842	1.28542e-06	4.26286e-05	UP
GRMZM2G159179	8.32485	6.47614	2.22287	2.91341	0.00357501	0.0319437	UP
GRMZM2G084276	92.0733	8.49706	1.05221	8.07545	6.72261e-16	8.13212e-14	UP
GRMZM2G443495	50.0415	2.0093	0.477456	4.20834	2.57252e-05	0.000589268	UP
GRMZM2G392513	28.1138	5.75533	0.906752	6.34719	2.19282e-10	1.44312e-08	UP
GRMZM2G106622	47.0906	2.6731	0.829171	3.22382	0.00126493	0.0142813	UP
GRMZM2G176472	346.109	4.45266	1.20997	3.67997	0.000233261	0.00371472	UP
GRMZM2G060183	663.203	1.16029	0.223576	5.18971	2.10621e-07	8.39939e-06	UP
GRMZM2G700208	5.40678	5.85346	1.96079	2.98525	0.00283343	0.0266001	UP
GRMZM2G128648	79.3501	3.651	1.21372	3.0081	0.00262886	0.0251529	UP
GRMZM2G384763	5.78155	5.95014	1.51644	3.92375	8.71819e-05	0.00163084	UP
GRMZM2G026884	34.5818	3.38135	1.00147	3.3764	0.000734411	0.00925869	UP
GRMZM2G019246	459.703	1.36537	0.368349	3.70674	0.000209948	0.00340569	UP
GRMZM2G097050	33.4261	4.38665	0.632037	6.9405	3.9072e-12	3.21212e-10	UP
GRMZM2G138355	21.244	5.41491	1.3548	3.99682	6.41991e-05	0.0012751	UP
AC217051.3_FG005	220.381	1.04975	0.281355	3.73104	0.000190689	0.00315522	UP
GRMZM2G014022	64.1985	2.31942	0.478238	4.84992	1.23511e-06	4.12293e-05	UP
GRMZM2G175541	10.8501	6.85812	1.35928	5.04539	4.52603e-07	1.68585e-05	UP
GRMZM2G096365	365.127	1.11748	0.281866	3.96459	7.35207e-05	0.00142243	UP
GRMZM2G006216	307.861	1.25328	0.309162	4.0538	5.03922e-05	0.00103402	UP
GRMZM2G124396	48.9917	9.03309	1.11795	8.08008	6.47243e-16	7.86694e-14	UP
GRMZM2G099802	48.564	1.5678	0.545568	2.87369	0.00405702	0.0351143	UP
GRMZM2G468756	91.4495	2.09481	0.64605	3.24248	0.00118492	0.0135588	UP
GRMZM2G468855	714.38	1.32596	0.215714	6.14681	7.90571e-10	4.81604e-08	UP
GRMZM2G413796	118.602	3.47413	0.39713	8.74811	2.16951e-18	3.32001e-16	UP
GRMZM2G142832	7.35925	3.82218	1.35424	2.82239	0.00476675	0.0396885	UP
GRMZM5G843302	868.621	2.17941	0.237199	9.18813	3.99747e-20	7.05192e-18	UP
AC208110.2_FG007	155.804	1.60231	0.458598	3.49393	0.000475961	0.00662875	UP
GRMZM2G354864	41.5047	8.79377	1.10637	7.9483	1.89093e-15	2.16375e-13	UP
GRMZM2G427054	1679.31	1.11592	0.15989	6.97935	2.96557e-12	2.528e-10	UP
GRMZM2G066469	114.667	4.79711	0.984801	4.87115	1.1095e-06	3.73801e-05	UP
GRMZM2G392116	39.8592	2.77101	0.96451	2.87297	0.0040663	0.0351639	UP
GRMZM2G050615	16.2636	7.44211	1.23687	6.0169	1.77783e-09	1.00809e-07	UP
GRMZM2G074107	702.122	1.53088	0.282565	5.41778	6.03437e-08	2.68461e-06	UP
GRMZM6G571579	49.6328	2.1678	0.625209	3.46733	0.000525655	0.00717915	UP
GRMZM6G186438	5.54874	4.41283	1.61265	2.73639	0.00621175	0.048538	UP
