# Supplementary material for: ERECTA genes and their ligands regulate shoot and inflorescence architecture in maize
Source: Nat Commun. 2026 Jan 12;17:110. doi: 10.1038/s41467-025-67634-3 (PMC12795852; doi:10.1038/s41467-025-67634-3)
Supplement: Supplementary file 5 — Supplementary Data 3 [file 41467_2025_67634_MOESM5_ESM.xlsx]

## Sheet: Sheet1
Supplementary Data 3. Differentially expressed genes in Zmer1;Zmerl double mutants compared to WT
Gene ID	baseMean	log2FoldChange	lfcSE	stat	pvalue	padj	group	Gene Symbol	Full Name
GRMZM2G044247	21.7673	-2.54813	0.571424	-4.45926	8.22413e-06	0.000195331	DOWN	dpr1	dihydrodipicolinate reductase1
GRMZM2G110616	26.4302	-2.04868	0.589806	-3.47348	0.000513763	0.00624037	DOWN	ccl15	coumarate-CoA ligase15
GRMZM2G001696	573.476	-2.4719	0.275088	-8.98586	2.56717e-19	5.70492e-17	DOWN	pck1	phosphoenolpyruvate carboxykinase1
GRMZM2G114354	161.159	-1.09936	0.274269	-4.00833	6.11494e-05	0.00107404	DOWN	plc2	phospholipase C2
GRMZM2G353195	56.9654	-4.09553	0.603924	-6.78152	1.18916e-11	9.93141e-10	DOWN	ppr27	pentatricopeptide repeat protein27
GRMZM2G071688	53.5045	-1.62257	0.504599	-3.21556	0.00130193	0.0130889	DOWN	laz6	lazarus ortholog6
GRMZM2G065215	538.194	-1.08358	0.200303	-5.40973	6.31214e-08	2.65318e-06	DOWN	phd48	PHD-transcription factor 48
GRMZM2G385236	26.8635	-2.74251	0.795488	-3.44758	0.000565632	0.00677063	DOWN	limtf3	LIM-transcription factor 3
GRMZM2G037265	1526.74	-1.69611	0.242887	-6.98312	2.88703e-12	2.67322e-10	DOWN	aga3	alkaline galactosidase3
GRMZM2G123094	45.5164	-1.11183	0.413705	-2.68751	0.00719878	0.0483501	DOWN	idd3	indeterminate domain3
GRMZM2G127429	51.4031	-4.86967	0.663658	-7.33762	2.17428e-13	2.41591e-11	DOWN	aco10	aconitase10
GRMZM2G036455	86.4277	-1.84276	0.552441	-3.33567	0.000850927	0.00947138	DOWN	pcr2	protochlorophyllide reductase2
GRMZM5G842695	54.3686	-1.52799	0.422738	-3.61451	0.000300919	0.00405606	DOWN	mate12	multidrug and toxic compound extrusion12
GRMZM2G056303	39.5874	-1.40679	0.363914	-3.86571	0.000110768	0.00176484	DOWN	cyc32	cyclin32
GRMZM2G168833	209.546	-1.0786	0.331493	-3.25376	0.00113889	0.0118701	DOWN	plt38	phospholipid transfer protein38
GRMZM2G419782	28.3401	-1.2728	0.432358	-2.94387	0.00324139	0.0266015	DOWN	acx2	acyl-coenzyme A oxidase2
GRMZM2G051752	94.6887	-1.9143	0.556103	-3.44236	0.000576669	0.00688574	DOWN	flz12	FCS-like zinc finger12
GRMZM2G107945	1421.4	-1.18872	0.423311	-2.80814	0.00498281	0.0368462	DOWN	fkf1	flavin-binding kelch repeat f-box1
AC211478.3_FG004	46.668	-9.02514	1.13405	-7.95835	1.74349e-15	2.56072e-13	DOWN	nactf100	NAC-transcription factor 100
GRMZM2G152127	2396.53	-1.49593	0.100756	-14.847	7.27134e-50	8.44665e-47	DOWN	lacs3	long-chain acyl-coA synthase3
GRMZM2G092867	63.3363	-6.99997	0.823533	-8.49993	1.89713e-17	3.4143e-15	DOWN	hipp33	heavy metal-associated isoprenylated plant protein33
GRMZM2G121753	20.0618	-1.70256	0.585722	-2.90678	0.0036517	0.0291634	DOWN	mybr89	MYB-related-transcription factor 89
GRMZM2G123909	43.8727	-3.2304	0.679735	-4.75244	2.00971e-06	5.78381e-05	DOWN	gata35	C2C2-GATA-transcription factor 35
GRMZM2G088299	273.55	-2.19451	0.180768	-12.1399	6.49038e-34	3.45559e-31	DOWN	mkkk55	MAP kinase kinase kinase55
GRMZM2G065203	143.91	-1.57306	0.311503	-5.04989	4.42061e-07	1.48259e-05	DOWN	gpat8	glycerol-3-phosphate acyltransferase8
GRMZM2G420823	3545.92	-1.09989	0.168065	-6.54444	5.9717e-11	4.50185e-09	DOWN	nbcs15	nucleobase:cation symporter15
GRMZM2G181028	847.283	-1.03624	0.219471	-4.72154	2.34062e-06	6.54453e-05	DOWN	phyA2	phytochromeA2
GRMZM2G078566	43.7521	-1.72634	0.628926	-2.74491	0.00605283	0.0425546	DOWN	pdcb32	plasmodesmata callose binding protein32
GRMZM2G090689	90.3459	-5.92695	0.563674	-10.5148	7.38016e-26	2.54875e-23	DOWN	dnaj139	DnaJ family protein139
GRMZM2G127121	127.236	-1.30745	0.370639	-3.52755	0.000419425	0.00528542	DOWN	pebp16	phosphatidylethanolamine-binding protein16
GRMZM2G045286	912.872	-1.02804	0.15473	-6.64407	3.05134e-11	2.39202e-09	DOWN	ring370	RING-type E3 ligase370
GRMZM2G145504	1117.97	-1.04019	0.37828	-2.74979	0.00596344	0.0422048	DOWN	ppr330	pentatricopeptide repeat protein330
GRMZM2G160922	4114.78	-1.19497	0.311051	-3.84171	0.000122179	0.00191912	DOWN	acr24	ACT domain repeat24
GRMZM2G077008	13.7183	-4.12046	0.983156	-4.19105	2.77663e-05	0.000552565	DOWN	etr4	ethylene receptor homolog4
AC234155.1_FG002	46.296	-2.07385	0.37731	-5.49641	3.87609e-08	1.6991e-06	DOWN	glk25	G2-like-transcription factor 25
GRMZM2G049418	271.34	-1.23227	0.332406	-3.70711	0.000209636	0.0030229	DOWN	ga20ox5	gibberellin 20-oxidase5
GRMZM2G392516	335.64	-1.02153	0.286307	-3.56797	0.000359754	0.00468597	DOWN	gbptf1	GeBP-transcription factor 1
GRMZM2G311024	39.2792	-4.17519	0.758117	-5.50732	3.64348e-08	1.60263e-06	DOWN	aco11	aconitase11
GRMZM2G086294	15.3443	-2.58533	0.789243	-3.27571	0.00105397	0.011237	DOWN	zp15	zein protein, 15kDa15
GRMZM5G876960	139.453	-8.15903	0.764421	-10.6735	1.35451e-26	5.0168e-24	DOWN	pao8	polyamine oxidase8
GRMZM2G146760	521.705	-1.15336	0.197091	-5.8519	4.85977e-09	2.65945e-07	DOWN	elo4	elongation defective-like4
GRMZM2G093391	173.236	-1.1316	0.218994	-5.16727	2.37539e-07	8.4548e-06	DOWN	krp5	kinesin-related protein5
GRMZM2G575566	131.45	-1.15442	0.221116	-5.2209	1.78055e-07	6.63321e-06	DOWN	krp5	kinesin-related protein5
GRMZM5G809695	35449.3	-2.09181	0.0816214	-25.6282	7.39742e-145	3.78097e-141	DOWN	er2	erecta-like2
AY530952.1_FG001	2180.19	-1.6362	0.102133	-16.0203	9.22453e-58	1.30968e-54	DOWN	msl6	mechanosensitive channel of small conductance-like6
GRMZM2G137108	53.2065	-1.30207	0.358561	-3.63137	0.000281919	0.0038463	DOWN	nip2b	NOD26-like membrane intrinsic protein2
GRMZM2G156255	1244.2	-1.44371	0.201309	-7.1716	7.41266e-13	7.54733e-11	DOWN	ork1	outward rectifying potassium channel1
GRMZM2G086768	336.852	-1.27502	0.169909	-7.50414	6.18332e-14	7.45382e-12	DOWN	nactf69	NAC-transcription factor 69
GRMZM2G379608	163.194	-1.27997	0.235072	-5.445	5.18046e-08	2.21021e-06	DOWN	nactf69	NAC-transcription factor 69
GRMZM2G127147	217.154	-1.38898	0.310239	-4.47712	7.56578e-06	0.000181721	DOWN	aga2	alkaline galactosidase2
GRMZM5G842484	168.308	-1.26376	0.20104	-6.28611	3.25525e-10	2.19089e-08	DOWN	hmg12	HMG-transcription factor 12
GRMZM2G059285	39.358	-2.07069	0.59546	-3.47747	0.000506175	0.00615991	DOWN	aldr9	aldose reductase9
GRMZM2G310569	66.7766	-1.15406	0.397871	-2.90058	0.00372468	0.0296229	DOWN	ork2	outward rectifying potassium channel2
GRMZM2G005013	107.146	-1.46475	0.339296	-4.31701	1.58155e-05	0.000338794	DOWN	msl7	mechanosensitive channel of small conductance-like7
GRMZM2G464295	39.4133	-1.23178	0.431227	-2.85646	0.00428396	0.0327885	DOWN	glx4	glyoxylase4
GRMZM2G335052	57.6614	-1.29873	0.468974	-2.7693	0.00561772	0.040339	DOWN	flr9	feronia-like receptor9
GRMZM2G050641	598.413	-1.29854	0.200332	-6.48193	9.05541e-11	6.70783e-09	DOWN	dgatii2	diacylglycerol acyltransferase-typeII2
GRMZM2G099648	133.822	-1.01023	0.313052	-3.22702	0.00125088	0.0127157	DOWN	pub36	plant U-box type E3 ubiquitin ligase36
GRMZM2G100103	351.591	-1.09106	0.190547	-5.72596	1.0285e-08	5.06442e-07	DOWN	phs1	poor homologous synapsis1
GRMZM2G102322	525.124	-1.58891	0.138569	-11.4665	1.94285e-30	8.41552e-28	DOWN	pdcb49	plasmodesmata callose binding protein49
GRMZM2G098423	71.6437	-2.72219	0.32018	-8.50207	1.86247e-17	3.3757e-15	DOWN	pgdh3	phosphoglycerate dehydrogenase3
GRMZM6G445841	9.52152	-6.73143	1.32529	-5.0792	3.79029e-07	1.28638e-05	DOWN	dek66	defective kernel66
GRMZM2G330907	364.215	-2.3818	0.28347	-8.40229	4.37871e-17	7.61241e-15	DOWN	ltk2	leucine-rich transmembrane protein kinase2
GRMZM2G126763	9.08451	-5.17405	1.32069	-3.91769	8.94011e-05	0.00147784	DOWN	gst9	glutathione transferase9
GRMZM2G057243	6688.15	-3.84872	0.0770269	-49.9659	0	0	DOWN	wc1	white cap1
GRMZM2G359298	426.72	-1.77552	0.374192	-4.74494	2.08566e-06	5.9488e-05	DOWN	amo1	amine oxidase1
AC217051.3_FG006	460.801	-1.23005	0.280656	-4.38276	1.17184e-05	0.000262468	DOWN	pebp5	phosphatidylethanolamine-binding protein
GRMZM2G354867	670.752	-1.28958	0.14452	-8.92314	4.53231e-19	9.57254e-17	DOWN	ago2b	argonaute2b
GRMZM2G431504	74.2041	-3.08441	0.528956	-5.83112	5.50552e-09	2.98091e-07	DOWN	andr3	anthocyanidin reductase3
GRMZM2G417835	53.9728	-1.50387	0.430662	-3.492	0.000479425	0.00589614	DOWN	vq1	VQ motif-transcription factor1
GRMZM2G425430	120.873	-1.78005	0.562472	-3.1647	0.00155244	0.0149488	DOWN	wrky75	WRKY-transcription factor 75
GRMZM2G050536	29.7661	-2.45617	0.911826	-2.69368	0.0070667	0.0477264	DOWN	wakl4	wall associated kinase like4
GRMZM5G882527	68.3219	-1.25097	0.377865	-3.31062	0.000930894	0.0101965	DOWN	bhlh173	bHLH-transcription factor 173
GRMZM2G103773	400.545	-1.08251	0.228528	-4.73689	2.17019e-06	6.13717e-05	DOWN	brd1	brassinosteroid-deficient dwarf1
GRMZM2G009442	183.074	-3.2653	0.471751	-6.92166	4.46384e-12	3.97484e-10	DOWN	trud3	tRNA pseudouridine synthase D3
GRMZM2G132084	295.587	-1.25977	0.281754	-4.47118	7.77878e-06	0.000186137	DOWN	tlc4	TRAM/LAG/CRN8 4
GRMZM2G393002	38.9328	-2.34863	0.485164	-4.8409	1.2925e-06	3.85878e-05	DOWN	abf3	alpha-L-arabinofuranosidase3
GRMZM2G113967	2468.91	-1.93534	0.635515	-3.0453	0.00232448	0.0205724	DOWN	cipk15	calcineurin B-like-interacting protein kinase15
GRMZM2G174834	140.316	-1.03056	0.331827	-3.10571	0.0018982	0.0175381	DOWN	wri2	wrinkled1 transcription factor2
GRMZM2G081816	81.1911	-2.87031	0.5544	-5.17732	2.25094e-07	8.12501e-06	DOWN	bhlh25	bHLH-transcription factor 25
GRMZM2G137426	83.3932	-1.59558	0.592436	-2.69326	0.00707572	0.0477746	DOWN	bhlh199	bHLH-transcription factor 199
GRMZM2G027563	65.6963	-1.13804	0.357594	-3.18249	0.00146015	0.0142753	DOWN	bhlh87	bHLH-transcription factor 87
GRMZM2G031613	339.002	-1.11727	0.247376	-4.51649	6.28726e-06	0.000154349	DOWN	sbt44	subtilisin44
GRMZM2G179024	629.289	-1.22778	0.18107	-6.78068	1.19611e-11	9.95692e-10	DOWN	cct41	CO CO-LIKE TIMING OF CAB1 protein domain41
GRMZM2G060210	1518.45	-1.30192	0.168896	-7.70843	1.27375e-14	1.66082e-12	DOWN	sfat3	sucrose ferulic acid transferase3
GRMZM2G170975	43.702	-1.76773	0.556018	-3.17926	0.0014765	0.0144076	DOWN	stmg1	stomagen-like1
GRMZM2G331283	155.013	-2.42443	0.384449	-6.30626	2.85866e-10	1.96387e-08	DOWN	aaap46	amino acid/auxin permease46
GRMZM2G002473	11.1786	-3.35067	1.15077	-2.91168	0.00359495	0.0288092	DOWN	wakl36	wall associated kinase like36
GRMZM2G145589	23.8939	-2.28162	0.787813	-2.89615	0.00377771	0.0298748	DOWN	sbt35	subtilisin35
GRMZM2G050329	181.588	-1.00386	0.271423	-3.69849	0.000216883	0.0031034	DOWN	spx10	SPX domain-containing membrane protein10
GRMZM2G324297	91.1295	-2.5351	0.295528	-8.57822	9.63494e-18	1.81052e-15	DOWN	arodh4	arogenate dehydrogenase4
GRMZM2G360523	13.5911	-4.73518	1.06235	-4.45725	8.30183e-06	0.000196446	DOWN	arr4	ARR-B-transcription factor 4
GRMZM2G103647	3189.13	-1.49851	0.51513	-2.909	0.00362588	0.0289843	DOWN	bzip17	bZIP-transcription factor 17
GRMZM2G465383	236.447	-4.14506	0.306273	-13.5339	9.86337e-42	8.13123e-39	DOWN	saur74	small auxin up RNA74
GRMZM5G818887	842.029	-1.28707	0.119976	-10.7277	7.54589e-27	2.87825e-24	DOWN	atg3	autophagy3
GRMZM2G323024	262.389	-2.12095	0.767299	-2.76417	0.00570677	0.0408636	DOWN	chlh1	Mg chelatase subunit H 1
GRMZM2G092916	5.50973	-4.4547	1.49028	-2.98918	0.00279729	0.0237658	DOWN
GRMZM2G066805	187.113	-9.5858	1.03788	-9.23595	2.56006e-20	6.05787e-18	DOWN
GRMZM2G407869	79.7739	-2.734	0.582474	-4.69378	2.68205e-06	7.38605e-05	DOWN
GRMZM2G064663	65.5629	-1.6524	0.301818	-5.47482	4.37947e-08	1.9002e-06	DOWN
GRMZM2G127635	592.878	-1.66712	0.318753	-5.23014	1.69378e-07	6.36562e-06	DOWN
GRMZM2G091648	140.283	-1.35037	0.329202	-4.10195	4.09679e-05	0.000767032	DOWN
GRMZM2G016281	4.01927	-5.48975	1.6411	-3.34516	0.000822349	0.00927857	DOWN
GRMZM2G179789	43.3686	-2.50937	0.700644	-3.58151	0.000341609	0.00449469	DOWN
GRMZM2G148695	6.88638	-6.26486	1.41918	-4.41443	1.01277e-05	0.00023192	DOWN
GRMZM2G007939	7569.31	-1.8625	0.448804	-4.14992	3.32593e-05	0.000644408	DOWN
GRMZM2G344279	515.468	-6.68206	0.311795	-21.4309	6.87754e-102	1.95292e-98	DOWN
GRMZM2G336678	41.086	-3.26301	0.872285	-3.74076	0.000183462	0.00269302	DOWN
GRMZM2G342281	4.00034	-5.48024	1.73759	-3.15393	0.00161089	0.0153841	DOWN
GRMZM2G448957	59.2337	-4.9244	0.752287	-6.54591	5.91339e-11	4.47109e-09	DOWN
GRMZM2G126096	26.5289	-4.56982	0.853176	-5.35625	8.49673e-08	3.40883e-06	DOWN
GRMZM2G005482	15.9417	-1.62631	0.588713	-2.76248	0.00573636	0.0409951	DOWN
GRMZM2G076989	158.809	-1.00167	0.257197	-3.89458	9.83672e-05	0.00160119	DOWN
GRMZM2G071413	74.6225	-1.01017	0.331447	-3.04775	0.00230561	0.0204378	DOWN
GRMZM2G180879	556.568	-1.31453	0.17926	-7.33308	2.24921e-13	2.47762e-11	DOWN
AC196957.3_FG005	123.645	-1.77959	0.340796	-5.22185	1.77148e-07	6.61872e-06	DOWN
GRMZM2G419024	1065.7	-1.65686	0.427646	-3.87438	0.000106897	0.00171383	DOWN
GRMZM2G063883	21.971	-2.99067	0.63202	-4.73192	2.22406e-06	6.25971e-05	DOWN
GRMZM2G152485	1497.13	-1.26567	0.370629	-3.41491	0.000638026	0.00749701	DOWN
GRMZM2G153184	40.8702	-2.04794	0.643824	-3.1809	0.00146816	0.0143481	DOWN
GRMZM2G373124	13.8062	-4.14215	1.22907	-3.37015	0.000751284	0.00859053	DOWN
GRMZM2G124207	24.7982	-3.28726	1.08789	-3.02169	0.00251371	0.0218282	DOWN
GRMZM2G110681	90.6236	-1.64599	0.409283	-4.02166	5.77901e-05	0.00102775	DOWN
GRMZM2G020514	19.7278	-1.96189	0.596769	-3.28752	0.00101076	0.0108899	DOWN
GRMZM2G105256	13.0742	-4.34252	0.938292	-4.62811	3.69023e-06	9.81349e-05	DOWN
GRMZM2G074899	318.658	-1.36291	0.268995	-5.06667	4.04842e-07	1.37217e-05	DOWN
GRMZM2G129540	341.177	-1.90981	0.237323	-8.04727	8.46615e-16	1.28786e-13	DOWN
GRMZM2G127546	1064.82	-1.03364	0.228104	-4.53144	5.85831e-06	0.000145354	DOWN
GRMZM2G371839	7.68333	-6.42244	1.34806	-4.76422	1.89585e-06	5.46711e-05	DOWN
GRMZM2G583462	9.68129	-6.01621	1.30629	-4.60555	4.11374e-06	0.000107496	DOWN
GRMZM2G010034	28.8849	-2.43245	0.675518	-3.60086	0.000317167	0.0042415	DOWN
GRMZM2G353114	152.445	-1.73506	0.481456	-3.60379	0.00031361	0.00420495	DOWN
GRMZM2G019361	1314.88	-1.13122	0.403556	-2.80313	0.00506093	0.0372408	DOWN
GRMZM2G006759	101.449	-3.31581	0.45587	-7.2736	3.5004e-13	3.71188e-11	DOWN
GRMZM2G122717	121.079	-5.21966	0.388755	-13.4266	4.22291e-41	3.17414e-38	DOWN
GRMZM5G839530	35.7464	-4.4362	0.656965	-6.75256	1.45256e-11	1.20134e-09	DOWN
GRMZM5G836406	12.5668	-2.54024	0.738735	-3.43864	0.000584648	0.00695914	DOWN
GRMZM2G098739	68.1271	-1.12099	0.33185	-3.37801	0.000730135	0.00840132	DOWN
GRMZM2G344376	147.202	-1.77862	0.340052	-5.23042	1.69122e-07	6.36536e-06	DOWN
GRMZM2G441144	41.4211	-1.86969	0.615805	-3.03618	0.00239597	0.021049	DOWN
AC205485.3_FG011	17.4252	-2.32532	0.633918	-3.66817	0.000244289	0.00341898	DOWN
GRMZM2G087880	6.75998	-4.73717	1.35968	-3.48402	0.000493937	0.00603974	DOWN
GRMZM2G067587	281.969	-1.01694	0.321398	-3.16413	0.00155548	0.0149724	DOWN
GRMZM2G129502	8.23864	-6.52562	1.39818	-4.66722	3.053e-06	8.24763e-05	DOWN
GRMZM2G433609	10.5053	-5.38722	1.37723	-3.91164	9.16718e-05	0.00150951	DOWN
GRMZM2G064949	121.874	-1.21537	0.275724	-4.40791	1.04375e-05	0.000237526	DOWN
GRMZM2G374203	1206.84	-1.07	0.153405	-6.97504	3.05794e-12	2.8111e-10	DOWN
GRMZM2G076204	16.6511	-6.07427	1.17402	-5.17391	2.29244e-07	8.2399e-06	DOWN
GRMZM2G175816	3229.19	-1.6488	0.420791	-3.91834	8.91622e-05	0.00147515	DOWN
GRMZM5G892080	19.4397	-6.3091	1.16395	-5.42042	5.94603e-08	2.51859e-06	DOWN
GRMZM2G082677	22.5078	-3.37699	0.821081	-4.11286	3.90781e-05	0.000739763	DOWN
GRMZM2G086486	91.7122	-1.06675	0.329335	-3.23911	0.00119902	0.0123147	DOWN
GRMZM2G012127	7.66575	-6.41943	1.41528	-4.5358	5.73857e-06	0.000142938	DOWN
GRMZM2G165613	18.5468	-2.05824	0.732916	-2.80829	0.00498055	0.0368402	DOWN
GRMZM2G094535	248.598	-1.31263	0.331239	-3.9628	7.40767e-05	0.00126291	DOWN
GRMZM2G155161	9.87879	-6.78373	1.35439	-5.00869	5.48022e-07	1.79554e-05	DOWN
GRMZM2G095576	40.7149	-2.11137	0.637085	-3.31411	0.000919366	0.0101055	DOWN
GRMZM2G321220	15.6832	-5.98192	1.18388	-5.05279	4.35397e-07	1.46434e-05	DOWN
GRMZM2G087759	18.6525	-3.50521	1.03581	-3.38401	0.000714345	0.00824562	DOWN
GRMZM2G557799	10.5741	-6.88233	1.2832	-5.36342	8.16617e-08	3.29303e-06	DOWN
GRMZM2G363377	4.68014	-5.70854	1.58043	-3.61201	0.000303836	0.00409107	DOWN
GRMZM2G123972	952.359	-1.79811	0.472284	-3.80727	0.000140511	0.00215669	DOWN
GRMZM2G131351	7.34408	-6.35535	1.50202	-4.23121	2.32435e-05	0.000471063	DOWN
GRMZM2G575305	6.38257	-6.15522	1.49387	-4.12032	3.78342e-05	0.00072156	DOWN
GRMZM5G842820	32.2459	-2.16781	0.555045	-3.90564	9.39746e-05	0.00154346	DOWN
AC233880.1_FG009	108.475	-4.95488	0.472888	-10.4779	1.09121e-25	3.71725e-23	DOWN
GRMZM2G083797	52.7581	-1.49082	0.520129	-2.86625	0.00415362	0.0320245	DOWN
GRMZM5G819035	110.367	-1.37505	0.478653	-2.87275	0.00406912	0.0315601	DOWN
GRMZM2G163975	174.123	-1.47672	0.363382	-4.06381	4.82791e-05	0.000880672	DOWN
GRMZM2G006753	86.9373	-6.93716	1.3387	-5.18199	2.19527e-07	7.96909e-06	DOWN
GRMZM2G409086	30.8313	-5.63738	0.794405	-7.09636	1.28088e-12	1.24432e-10	DOWN
GRMZM2G071270	22.8402	-4.01838	0.67864	-5.92123	3.19545e-09	1.81473e-07	DOWN
GRMZM2G015923	111.546	-7.83966	0.772497	-10.1485	3.36578e-24	9.88689e-22	DOWN
GRMZM2G457267	297.749	-1.22696	0.211198	-5.80952	6.26508e-09	3.32179e-07	DOWN
GRMZM2G049510	37.6591	-2.5986	0.777472	-3.34237	0.00083065	0.00931688	DOWN
GRMZM2G034810	7.34279	-3.20308	1.14144	-2.80617	0.00501337	0.0369999	DOWN
GRMZM2G150160	2222.45	-1.25841	0.119219	-10.5554	4.79468e-26	1.70184e-23	DOWN
GRMZM5G824524	21.0897	-7.87883	1.18162	-6.66781	2.59654e-11	2.0544e-09	DOWN
AC229993.1_FG009	53.6571	-9.22734	1.08515	-8.50332	1.84237e-17	3.36311e-15	DOWN
GRMZM2G142207	164.872	-1.00149	0.228391	-4.38499	1.15993e-05	0.000260256	DOWN
GRMZM2G074821	323.324	-4.14902	0.206078	-20.1333	3.77172e-90	8.76274e-87	DOWN
GRMZM5G850577	48.2719	-5.80543	0.681475	-8.51892	1.61044e-17	2.9609e-15	DOWN
GRMZM2G395466	6.02969	-6.07084	1.57445	-3.85584	0.000115333	0.00182844	DOWN
GRMZM2G152774	447.842	-1.62589	0.258652	-6.28599	3.2577e-10	2.19089e-08	DOWN
AC212898.2_FG006	121.985	-7.37785	0.643383	-11.4673	1.92624e-30	8.41552e-28	DOWN
GRMZM2G032244	220.613	-7.81485	0.546814	-14.2916	2.4687e-46	2.33667e-43	DOWN
GRMZM2G029547	354.363	-1.32926	0.231985	-5.72996	1.00456e-08	4.97532e-07	DOWN
GRMZM2G030080	9.10522	-2.52813	0.942919	-2.68117	0.00733657	0.049082	DOWN
GRMZM2G130333	278.032	-4.75158	0.357966	-13.2739	3.28256e-40	2.3569e-37	DOWN
GRMZM2G377539	5424.78	-1.01317	0.357535	-2.83376	0.00460037	0.0347317	DOWN
GRMZM2G028889	56.9277	-1.12594	0.409086	-2.75233	0.00591734	0.0419483	DOWN
GRMZM2G077389	317.545	-1.01525	0.353297	-2.87364	0.00405766	0.0315187	DOWN
GRMZM2G090435	4079.33	-1.10389	0.191582	-5.76195	8.31467e-09	4.28407e-07	DOWN
GRMZM2G402039	22.304	-4.12434	0.723497	-5.70056	1.19414e-08	5.75799e-07	DOWN
GRMZM2G166099	57.6262	-3.45146	0.516137	-6.6871	2.27637e-11	1.83517e-09	DOWN
GRMZM2G018558	17.4272	-3.12574	0.769222	-4.0635	4.83415e-05	0.00088118	DOWN
GRMZM2G375085	25.4421	-3.69511	0.595815	-6.20178	5.58293e-10	3.58486e-08	DOWN
GRMZM2G477829	77.3902	-1.01708	0.331972	-3.06375	0.00218583	0.0196348	DOWN
GRMZM2G082538	200.435	-1.16433	0.335875	-3.46656	0.000527154	0.00637575	DOWN
GRMZM2G009987	16.2612	-3.30399	0.815906	-4.04947	5.13328e-05	0.000927111	DOWN
GRMZM2G144380	65.0818	-2.29663	0.475294	-4.83202	1.35155e-06	4.01164e-05	DOWN
GRMZM2G158736	75.104	-5.79371	0.553009	-10.4767	1.10546e-25	3.71725e-23	DOWN
GRMZM2G076263	95.3713	-1.26842	0.326663	-3.88296	0.000103193	0.00166496	DOWN
GRMZM2G405575	329.648	-1.04133	0.200483	-5.19411	2.05699e-07	7.55137e-06	DOWN
GRMZM2G061783	640.13	-2.54606	0.325805	-7.81468	5.51011e-15	7.49023e-13	DOWN
GRMZM2G099989	763.357	-3.40829	0.593615	-5.7416	9.37888e-09	4.71422e-07	DOWN
GRMZM2G103152	3107.97	-2.50616	0.466427	-5.37311	7.73907e-08	3.16954e-06	DOWN
GRMZM2G430463	14.7763	-7.36723	1.24398	-5.92233	3.1741e-09	1.80662e-07	DOWN
GRMZM2G428251	3.70386	-5.37009	1.68004	-3.19641	0.00139147	0.0137884	DOWN
GRMZM2G127846	72.7751	-1.2548	0.366259	-3.426	0.000612535	0.00724385	DOWN
GRMZM2G452189	142.885	-4.066	0.570835	-7.12291	1.05674e-12	1.0387e-10	DOWN
GRMZM5G886006	152.15	-1.69102	0.508086	-3.32822	0.00087402	0.00969885	DOWN
GRMZM5G877956	290.289	-1.04357	0.356217	-2.92959	0.00339412	0.0275613	DOWN
GRMZM2G031257	15.6363	-2.23852	0.760756	-2.9425	0.00325573	0.026702	DOWN
GRMZM2G048470	50.074	-1.39755	0.363264	-3.84721	0.000119471	0.0018828	DOWN
GRMZM2G704310	39.0419	-8.76866	1.10717	-7.91988	2.37742e-15	3.43262e-13	DOWN
GRMZM2G571316	210.222	-2.00696	0.263151	-7.62665	2.40933e-14	2.98897e-12	DOWN
GRMZM2G055119	42.3026	-1.26403	0.429694	-2.94169	0.00326424	0.026746	DOWN
GRMZM2G176834	30.5084	-1.67458	0.546353	-3.06502	0.00217658	0.0195655	DOWN
GRMZM2G377303	326.606	-1.35894	0.340173	-3.99486	6.47333e-05	0.00113	DOWN
GRMZM2G084248	29.8924	-1.45881	0.488792	-2.98453	0.00284017	0.0240342	DOWN
GRMZM2G003869	273.91	-1.01845	0.229831	-4.43128	9.36763e-06	0.000218629	DOWN
GRMZM2G340139	397.343	-2.38488	0.755421	-3.15703	0.00159387	0.0152615	DOWN
GRMZM2G522191	39.2633	-4.00187	0.809608	-4.94297	7.69419e-07	2.41762e-05	DOWN
GRMZM2G148864	42.7531	-1.79465	0.419931	-4.27369	1.92267e-05	0.000401583	DOWN
GRMZM2G034079	13.4239	-7.22586	1.27969	-5.64657	1.63683e-08	7.66133e-07	DOWN
GRMZM2G134711	2006.32	-2.72852	0.0931709	-29.2851	1.60685e-188	2.05323e-184	DOWN
GRMZM2G049151	374.645	-1.4975	0.390522	-3.83462	0.000125761	0.00196571	DOWN
GRMZM2G181607	1901.02	-1.3086	0.429108	-3.04958	0.00229158	0.0203558	DOWN
GRMZM2G056750	118.179	-1.63167	0.413187	-3.94898	7.84841e-05	0.00132392	DOWN
GRMZM2G333087	28.7642	-8.32662	1.12672	-7.39017	1.46638e-13	1.67298e-11	DOWN
GRMZM2G304091	57.5974	-2.20472	0.796032	-2.76964	0.00561182	0.0403263	DOWN
GRMZM5G871018	176.842	-1.13651	0.300728	-3.77918	0.000157348	0.00236123	DOWN
GRMZM2G700459	56.7203	-9.30574	1.10031	-8.45736	2.73492e-17	4.82024e-15	DOWN
GRMZM2G468348	10.7186	-6.90207	1.37766	-5.00998	5.44361e-07	1.78584e-05	DOWN
GRMZM2G384871	43.2128	-6.43894	0.847671	-7.59603	3.05347e-14	3.75166e-12	DOWN
GRMZM2G077546	209.07	-1.00487	0.349625	-2.87412	0.0040515	0.0314808	DOWN
GRMZM2G469955	21.4588	-2.97223	0.918411	-3.23627	0.00121102	0.0124043	DOWN
GRMZM5G867919	6.19097	-6.11226	1.46174	-4.18151	2.8958e-05	0.000571027	DOWN
GRMZM2G001648	9.34839	-6.70653	1.40658	-4.76797	1.86092e-06	5.38592e-05	DOWN
GRMZM2G064675	226.833	-3.9037	1.04742	-3.72695	0.000193808	0.00282703	DOWN
zma-MIR319c	87.9826	-1.6342	0.595145	-2.74588	0.0060348	0.0424863	DOWN
GRMZM2G145158	115.658	-2.1792	0.46118	-4.72528	2.29794e-06	6.44634e-05	DOWN
AC183950.2_FG003	90.2287	-1.57496	0.447894	-3.51636	0.000437507	0.00548085	DOWN
GRMZM2G169391	20.325	-5.35294	1.06405	-5.03071	4.88662e-07	1.61765e-05	DOWN
GRMZM2G583474	3.13194	-5.1257	1.8028	-2.8432	0.00446635	0.0339286	DOWN
AC233871.1_FG005	5.76418	-4.48646	1.63457	-2.74474	0.00605582	0.0425639	DOWN
GRMZM2G337905	32.6699	-4.8448	0.778315	-6.22473	4.82378e-10	3.14481e-08	DOWN
GRMZM5G830269	480.272	-1.13222	0.282547	-4.00718	6.14487e-05	0.00107835	DOWN
GRMZM2G375015	446.94	-1.12898	0.329731	-3.42396	0.000617162	0.00728844	DOWN
GRMZM6G986025	1077.51	-1.08643	0.212711	-5.10756	3.26342e-07	1.12855e-05	DOWN
GRMZM2G003461	134.765	-1.409	0.240205	-5.86583	4.46882e-09	2.46663e-07	DOWN
GRMZM2G451679	104.877	-1.18968	0.373526	-3.185	0.00144753	0.0141957	DOWN
GRMZM2G150524	60.7554	-1.54717	0.4236	-3.65244	0.000259763	0.00359811	DOWN
GRMZM2G093035	67.3884	-1.41209	0.394282	-3.58142	0.000341727	0.00449469	DOWN
GRMZM2G410275	3.31413	-5.20991	1.68468	-3.09253	0.00198459	0.0181499	DOWN
GRMZM2G156578	675.263	-1.06269	0.186952	-5.68431	1.31342e-08	6.23899e-07	DOWN
GRMZM5G876395	247.257	-1.38306	0.369766	-3.74036	0.000183757	0.00269581	DOWN
GRMZM2G161761	836.67	-1.01475	0.229192	-4.4275	9.53336e-06	0.000221687	DOWN
GRMZM2G100568	1353.04	-1.46429	0.223512	-6.55129	5.70414e-11	4.33854e-09	DOWN
GRMZM2G511318	11.7927	-3.46286	1.10766	-3.12629	0.00177028	0.0166084	DOWN
GRMZM2G000116	13.1462	-7.19972	1.34133	-5.36758	7.97986e-08	3.23191e-06	DOWN
GRMZM2G437113	182.737	-3.90224	1.17478	-3.3217	0.000894724	0.00986861	DOWN
GRMZM2G417750	80.3379	-2.7428	0.335619	-8.17236	3.02403e-16	4.83013e-14	DOWN
GRMZM2G073700	28.5736	-2.30545	0.537997	-4.28526	1.82528e-05	0.000383926	DOWN
GRMZM2G020742	47.7659	-2.95682	0.781627	-3.78291	0.000155008	0.00233159	DOWN
GRMZM2G059282	591.256	-1.49965	0.124344	-12.0605	1.70813e-33	8.73058e-31	DOWN
GRMZM2G166364	20.3778	-4.7494	0.819415	-5.79609	6.78795e-09	3.5694e-07	DOWN
GRMZM2G155343	101.912	-1.0891	0.356515	-3.05484	0.00225181	0.0200723	DOWN
GRMZM2G164308	493.636	-1.65918	0.199697	-8.30851	9.6909e-17	1.6187e-14	DOWN
GRMZM2G313816	6.98866	-3.73955	1.36326	-2.74309	0.00608647	0.0426737	DOWN
GRMZM2G427805	1104.3	-2.70452	0.187165	-14.4499	2.50999e-47	2.56581e-44	DOWN
GRMZM2G462046	16.4283	-3.36516	0.903807	-3.72332	0.00019662	0.00285989	DOWN
GRMZM2G082399	148.548	-2.61999	0.368852	-7.10308	1.22004e-12	1.19461e-10	DOWN
GRMZM2G352618	1489.38	-1.56142	0.431296	-3.62029	0.000294277	0.00397913	DOWN
GRMZM2G701109	9.51119	-3.29618	1.09772	-3.00275	0.00267548	0.0229563	DOWN
GRMZM2G392918	141.147	-1.53132	0.258029	-5.93468	2.94425e-09	1.69425e-07	DOWN
GRMZM2G135165	184.711	-1.25545	0.310569	-4.0424	5.29059e-05	0.000951487	DOWN
GRMZM2G378604	40.406	-1.81255	0.527027	-3.4392	0.000583437	0.00694795	DOWN
GRMZM2G159404	51.5432	-1.26822	0.462974	-2.73929	0.00615726	0.0429814	DOWN
GRMZM2G079754	5.72697	-4.47489	1.49974	-2.98378	0.00284713	0.0240692	DOWN
GRMZM2G443256	20.7739	-2.29498	0.772925	-2.96921	0.00298564	0.0249704	DOWN
GRMZM2G017692	19.1018	-3.0965	0.800489	-3.86826	0.000109616	0.00174975	DOWN
GRMZM2G174312	104.221	-1.84886	0.325014	-5.68856	1.28118e-08	6.11996e-07	DOWN
GRMZM5G873780	11.2845	-3.36591	1.04261	-3.22837	0.00124499	0.0126811	DOWN
AC206266.3_FG001	30.2784	-2.7306	0.59969	-4.55334	5.27996e-06	0.000133924	DOWN
GRMZM2G156044	42.2573	-1.11703	0.370714	-3.01319	0.00258517	0.0223362	DOWN
GRMZM5G884319	5.06026	-5.81849	1.55381	-3.74465	0.000180648	0.00265477	DOWN
GRMZM2G046528	191.909	-7.61743	0.566018	-13.4579	2.76558e-41	2.20866e-38	DOWN
GRMZM5G869917	32.1152	-1.18745	0.437057	-2.71693	0.00658901	0.0452172	DOWN
GRMZM2G154146	411.369	-9.13713	0.612658	-14.9139	2.67547e-50	3.25592e-47	DOWN
GRMZM2G030252	49.6408	-9.11445	1.13721	-8.01474	1.10368e-15	1.65916e-13	DOWN
GRMZM2G156376	71.6414	-4.80435	0.542711	-8.85251	8.55742e-19	1.70854e-16	DOWN
GRMZM2G338884	87.7066	-9.93493	1.06065	-9.36686	7.47213e-21	1.83613e-18	DOWN
GRMZM2G361625	162.108	-1.43219	0.258238	-5.54601	2.92257e-08	1.3196e-06	DOWN
GRMZM2G105364	7091.1	-2.20859	0.134271	-16.4487	8.56723e-61	1.3684e-57	DOWN
GRMZM2G144173	19.6115	-2.19788	0.627422	-3.50303	0.00046	0.00572057	DOWN
GRMZM2G057602	530.856	-6.29056	0.231386	-27.1865	9.3917e-163	6.00036e-159	DOWN
GRMZM2G109399	62.5753	-9.44749	1.08736	-8.68844	3.67441e-18	6.9558e-16	DOWN
GRMZM2G408308	88.8781	-6.50028	0.587245	-11.0691	1.77136e-28	7.30143e-26	DOWN
GRMZM5G815338	3.80972	-5.41139	1.60641	-3.36863	0.00075544	0.00863418	DOWN
GRMZM5G849243	319.391	-7.53415	0.45433	-16.583	9.25011e-62	1.57597e-58	DOWN
GRMZM2G340619	37.6276	-8.71444	1.0962	-7.94971	1.86949e-15	2.71459e-13	DOWN
GRMZM2G047105	92.2362	-8.56169	1.04634	-8.18249	2.78046e-16	4.46901e-14	DOWN
GRMZM2G082962	3386.06	-1.05345	0.0710893	-14.8187	1.10932e-49	1.2326e-46	DOWN
GRMZM2G464263	27.2668	-7.52339	1.12576	-6.68292	2.34233e-11	1.87651e-09	DOWN
GRMZM2G113532	383.064	-1.26245	0.151518	-8.332	7.94858e-17	1.35423e-14	DOWN
GRMZM2G398628	163.019	-8.38562	0.747438	-11.2192	3.28383e-29	1.37576e-26	DOWN
GRMZM2G129947	180.528	-2.13131	0.320976	-6.64008	3.13517e-11	2.45022e-09	DOWN
GRMZM5G802679	40.9385	-6.03569	0.782274	-7.71557	1.20443e-14	1.57848e-12	DOWN
GRMZM2G126900	7933.95	-1.78237	0.33565	-5.31021	1.095e-07	4.35206e-06	DOWN
GRMZM2G044246	27.127	-5.16385	0.80849	-6.38704	1.69132e-10	1.19073e-08	DOWN
GRMZM2G392037	8.29433	-5.043	1.30049	-3.87776	0.000105423	0.0016934	DOWN
GRMZM2G326223	5.11881	-5.08299	1.57724	-3.22272	0.00126979	0.0128671	DOWN
GRMZM2G501086	74.6061	-5.02138	0.604107	-8.31206	9.40516e-17	1.5813e-14	DOWN
GRMZM2G103897	49.9346	-4.83079	0.606148	-7.96965	1.5912e-15	2.35056e-13	DOWN
GRMZM2G115660	26.0965	-3.9406	0.721329	-5.46297	4.68239e-08	2.01453e-06	DOWN
GRMZM5G842855	33.1803	-8.53245	1.10998	-7.68704	1.50578e-14	1.94352e-12	DOWN
GRMZM2G451746	247.33	-1.61052	0.200068	-8.04988	8.28772e-16	1.26827e-13	DOWN
GRMZM2G084037	102.768	-4.22295	1.02696	-4.11211	3.92067e-05	0.000741098	DOWN
GRMZM2G475594	42.8505	-3.97922	0.701567	-5.6719	1.41225e-08	6.67126e-07	DOWN
GRMZM2G069807	117.949	-1.9535	0.548997	-3.55832	0.000373237	0.00483693	DOWN
GRMZM5G843478	23.2251	-8.01752	1.15347	-6.95077	3.63305e-12	3.30414e-10	DOWN
GRMZM2G082520	3.98922	-5.47847	2.03679	-2.68975	0.00715047	0.0481141	DOWN
GRMZM2G078890	927.602	-1.66328	0.0989215	-16.8141	1.92425e-63	3.51258e-60	DOWN
GRMZM2G124567	434.141	-1.43947	0.34814	-4.13475	3.55348e-05	0.000681777	DOWN
GRMZM2G172099	3.6738	-5.36203	1.80826	-2.96529	0.00302395	0.0251891	DOWN
AC233939.1_FG004	216.055	-1.60198	0.430475	-3.72144	0.000198091	0.00287965	DOWN
GRMZM2G036300	16.8184	-3.15395	0.715484	-4.40813	1.04267e-05	0.000237492	DOWN
AC149810.2_FG008	64.0709	-2.93292	0.583826	-5.02361	5.0708e-07	1.67212e-05	DOWN
GRMZM2G089421	20328.5	-1.08155	0.090989	-11.8866	1.38944e-32	6.82855e-30	DOWN
GRMZM2G168355	47.2141	-1.25264	0.429098	-2.91925	0.00350876	0.0282603	DOWN
GRMZM2G036407	48.2605	-1.4657	0.488987	-2.99742	0.00272271	0.023254	DOWN
GRMZM2G149410	4.46755	-4.87647	1.81154	-2.69188	0.00710496	0.0479088	DOWN
GRMZM2G027551	8.72852	-5.86623	1.69079	-3.46953	0.000521376	0.00631782	DOWN
GRMZM2G015599	44.6615	-1.6917	0.626211	-2.70148	0.00690314	0.0468819	DOWN
GRMZM2G145909	36.4305	-1.52271	0.436927	-3.48505	0.000492051	0.00602533	DOWN
GRMZM2G314593	7.48753	-4.89148	1.41364	-3.46019	0.000539787	0.00650085	DOWN
AC225354.2_FG004	36.9691	-1.46131	0.511217	-2.85848	0.00425674	0.0326221	DOWN
GRMZM2G332918	49.471	-9.10942	1.10246	-8.26278	1.42318e-16	2.34649e-14	DOWN
GRMZM2G135608	107.211	-1.74139	0.423205	-4.11476	3.87578e-05	0.000734788	DOWN
GRMZM2G061499	26.6529	-1.81617	0.592534	-3.06508	0.00217609	0.0195655	DOWN
GRMZM2G402027	5.57158	-5.95756	1.53579	-3.87915	0.000104821	0.00168691	DOWN
GRMZM2G155837	817.794	-1.63251	0.124858	-13.0749	4.58286e-39	3.0821e-36	DOWN
GRMZM2G443819	17.9419	-1.86449	0.630973	-2.95494	0.0031273	0.0258896	DOWN
GRMZM2G117531	55.9759	-1.75975	0.360232	-4.88506	1.03399e-06	3.1346e-05	DOWN
GRMZM2G086030	1603.61	-1.10176	0.161753	-6.81138	9.66669e-12	8.1802e-10	DOWN
GRMZM2G341934	27.5295	2.16083	0.739622	2.92154	0.00348309	0.0280978	UP	prx15	peroxidase15
GRMZM2G137367	252.01	5.38679	0.505663	10.6529	1.68982e-26	6.16929e-24	UP	iaa1	Aux/IAA-transcription factor 1
GRMZM2G059428	28.1966	2.65281	0.932091	2.84609	0.00442603	0.0336943	UP	nactf53	NAC-transcription factor 53
GRMZM2G086163	72.9234	1.08707	0.395539	2.74833	0.00598999	0.0423341	UP	hipp2	heavy metal-associated isoprenylated plant protein2
GRMZM2G472236	34.3397	1.52141	0.553951	2.74647	0.00602399	0.0424422	UP	rab30	responsive to abscisic acid30
GRMZM2G031790	183.488	1.13815	0.363914	3.12752	0.00176286	0.0165509	UP	kcs30	3-ketoacyl-CoA synthase30
GRMZM2G162749	82.1923	1.14632	0.390602	2.93475	0.00333817	0.0271692	UP	dof21	C2C2-Dof-transcription factor 21
GRMZM2G343157	72.8157	1.06051	0.334099	3.17425	0.00150226	0.0146032	UP	zim26	ZIM-transcription factor 26
GRMZM5G838098	26.8874	5.69433	1.13613	5.01203	5.38581e-07	1.77143e-05	UP	zim27	ZIM-transcription factor 27
GRMZM2G445634	484.357	1.55663	0.336797	4.62186	3.8031e-06	0.000100822	UP	zim16	ZIM-transcription factor 16
GRMZM2G129674	174.414	5.05213	0.885125	5.70782	1.14433e-08	5.53874e-07	UP	ereb179	AP2-EREBP-transcription factor 179
AC206951.3_FG017	375.771	1.48013	0.279627	5.29324	1.20165e-07	4.71727e-06	UP	ereb182	AP2-EREBP-transcription factor 182
GRMZM2G099522	18.9825	6.17892	1.49229	4.14057	3.4644e-05	0.000667694	UP	zmm14	Zea mays MADS14
GRMZM2G050514	104.071	1.17213	0.408253	2.87109	0.00409062	0.0316596	UP	gln6	glutamine synthetase6
GRMZM2G344388	110.383	2.96574	0.546829	5.42352	5.84361e-08	2.48072e-06	UP	mkk7	mitogen-activated protein kinase kinase7
GRMZM2G126808	158.598	2.69655	0.865536	3.11546	0.00183656	0.0171422	UP	hb45	Homeobox-transcription factor 45
GRMZM2G072292	54.4977	6.42142	1.64488	3.90388	9.46608e-05	0.00155074	UP	perk9	proline-rich extensin-like receptor kinase9
GRMZM2G116846	78.8661	2.33792	0.525043	4.45281	8.4754e-06	0.000199997	UP	prx8	peroxidase8
GRMZM2G152477	766.891	1.58915	0.53026	2.99692	0.0027272	0.0232787	UP	pap20	purple acid phosphatase20
GRMZM2G448368	33.2542	1.85773	0.606597	3.06255	0.00219461	0.019682	UP	dnaj102	DnaJ family protein102
GRMZM2G072342	23.7046	1.5853	0.577708	2.74412	0.00606741	0.0426103	UP	bhlh56	bHLH-transcription factor 56
GRMZM2G112538	113.16	1.63131	0.360412	4.52625	6.00404e-06	0.000148537	UP	drg6	dark response gene6
GRMZM2G112524	112.91	1.22073	0.324376	3.76332	0.000167673	0.00248987	UP	prp7	pathogenesis-related protein7
GRMZM2G070849	60.7163	1.64362	0.447823	3.67026	0.000242307	0.00339682	UP	myb75	MYB-transcription factor 75
GRMZM2G174680	38.7143	1.25518	0.464453	2.70249	0.00688232	0.0467902	UP	plt4	phospholipid transfer protein homolog4
GRMZM2G144997	73.2319	3.21522	0.515469	6.23747	4.44697e-10	2.92151e-08	UP	dnaj105	DnaJ family protein105
GRMZM2G031001	238.247	1.74934	0.324045	5.39844	6.72218e-08	2.79791e-06	UP	nactf11	NAC-transcription factor 11
GRMZM2G075988	4.56289	5.59643	1.79628	3.11556	0.00183594	0.0171422	UP	ofp4	OVATE-transcription factor 4
GRMZM2G382569	28.2691	1.93591	0.662536	2.92196	0.00347833	0.0280683	UP	fht3	flavanone 3-hydroxylase3
GRMZM2G110067	43.1043	1.98544	0.511861	3.87887	0.000104942	0.00168778	UP	gras27	GRAS-transcription factor 27
GRMZM2G096682	439.585	1.89393	0.288811	6.55767	5.46566e-11	4.16956e-09	UP	acr2	ACT domain repeat2
GRMZM2G044902	97.4741	1.40299	0.389748	3.59973	0.00031855	0.00425333	UP	lbd6	LBD-transcription factor 6
GRMZM2G148925	1375.48	1.54349	0.165918	9.30271	1.36915e-20	3.33238e-18	UP	psei7	cystatin7
GRMZM2G401328	53.2511	2.19763	0.80129	2.74262	0.00609513	0.042711	UP	psei6	cystatin6
GRMZM2G064875	14.4219	3.3754	0.866048	3.89747	9.72031e-05	0.00158831	UP	adf11	actin depolymerizing factor11
GRMZM2G066441	13.49	5.68563	1.24952	4.55026	5.358e-06	0.000135439	UP	cyp57	cytochrome P450 57
GRMZM2G480439	174.175	2.18664	0.493608	4.42992	9.42684e-06	0.00021941	UP	gst46	glutathione transferase46
GRMZM2G044383	11.572	3.45702	1.24005	2.78781	0.00530662	0.0386701	UP	gst30	glutathione transferase30
GRMZM2G125304	1599.53	6.15422	0.556495	11.0589	1.98513e-28	8.05268e-26	UP	dnaJ6	DnaJ/Hsp40 6
GRMZM2G052344	1003.05	1.21707	0.279768	4.35028	1.35962e-05	0.000297743	UP	ring32	RING-type E3 ligase32
GRMZM2G113761	89.0483	1.32489	0.293574	4.51296	6.39284e-06	0.00015649	UP	xth30	xyloglucan endotransglucosylase/hydrolase30
GRMZM2G113098	155.962	1.31908	0.344805	3.82559	0.00013046	0.00203047	UP	gata16	C2C2-GATA-transcription factor 16
GRMZM2G161459	8.48106	3.9693	1.23828	3.20548	0.00134838	0.0134344	UP	npf2	nitrate transporter/peptide transporter family2
GRMZM2G148074	57.8069	1.60927	0.500971	3.21229	0.00131679	0.0132072	UP	hb78	Homeobox-transcription factor 78
GRMZM2G128641	725.242	1.15462	0.208562	5.5361	3.09282e-08	1.38114e-06	UP	osca5	hyperosmolality-gated calcium-permeable channels5
GRMZM2G144155	168.609	1.70192	0.351566	4.84096	1.29213e-06	3.85878e-05	UP	erd3	early responsive to dehydration3
GRMZM2G030436	19.0446	6.18094	1.51385	4.08294	4.44701e-05	0.000820724	UP	hct4	hydroxycinnamoyltransferase4
GRMZM2G099319	62.6065	1.34226	0.394411	3.4032	0.000666023	0.00778275	UP	hb84	Homeobox-transcription factor 84
GRMZM2G475897	26.9463	1.75575	0.626173	2.80393	0.00504837	0.0371805	UP	ppr*-GRMZM2G475897	pentatricopeptide repeat*-GRMZM2G475897
GRMZM2G467187	43.6431	1.68484	0.393669	4.27983	1.87035e-05	0.000391793	UP	ring49	RING-type E3 ligase49
GRMZM2G152555	295.171	2.24934	0.25232	8.91463	4.89458e-19	1.0238e-16	UP	opt4	oligopeptide transporter4
GRMZM2G005840	139.004	1.33518	0.268293	4.97655	6.47259e-07	2.08592e-05	UP	xer3	xerico3
GRMZM2G441903	274.624	2.55435	0.321255	7.95117	1.84754e-15	2.69804e-13	UP	znf14	zinc finger protein14
GRMZM2G121312	32.2066	2.19403	0.642287	3.41596	0.000635577	0.00747484	UP	pgip2	polygalacturonase-inhibiting protein2
GRMZM2G054252	42.9824	1.71286	0.567239	3.01964	0.00253077	0.021954	UP	nactf48	NAC-transcription factor 48
GRMZM2G136453	2283.68	2.0492	0.471408	4.34698	1.38026e-05	0.000301357	UP	pap15	purple acid phosphatase15
GRMZM2G079956	266.503	1.59974	0.214642	7.45304	9.12133e-14	1.07422e-11	UP	bag2	B-cell lymphoma-2 (Bcl-2) associated athanogene2
GRMZM5G881887	136.136	1.41287	0.383805	3.68122	0.000232117	0.00328641	UP	hm1	Helminthosporium carbonum susceptibility1
AC234528.1_FG006	11.9758	3.47171	1.02125	3.39947	0.000675169	0.00787163	UP	ga20ox7	gibberellin 20-oxidase7
GRMZM2G095579	438.945	1.78583	0.173637	10.2848	8.25052e-25	2.51012e-22	UP	dhna2	dihydroneopterin aldolase2
GRMZM2G089528	439.703	2.40847	0.329305	7.3138	2.59684e-13	2.83611e-11	UP	ftfh2	flavonoid 3鈥?5鈥?hydroxylase2
GRMZM2G079123	81.2442	8.30557	1.08543	7.65185	1.9811e-14	2.48181e-12	UP	myb125	MYB-transcription factor 125
GRMZM2G061487	359.26	1.38485	0.316636	4.37362	1.22202e-05	0.000272037	UP	dbf1	DRE-binding protein 1
GRMZM2G450163	3694.2	1.35429	0.373804	3.62299	0.000291213	0.00394813	UP	pfk2	phosphofructose kinase2
GRMZM2G095126	25.789	2.3865	0.623237	3.8292	0.000128558	0.00200453	UP	agal1	alpha-galactosidase1
GRMZM2G093951	13.302	2.2808	0.786363	2.90044	0.00372642	0.0296229	UP	hin18	hairpin-induced18
GRMZM2G131715	191.983	7.79657	2.11429	3.68756	0.000226416	0.00321676	UP	ring65	RING-type E3 ligase65
GRMZM2G131723	1674.3	1.67293	0.516532	3.23877	0.00120046	0.0123147	UP	ring65	RING-type E3 ligase65
GRMZM2G154090	71.9037	3.28527	0.773046	4.24977	2.13987e-05	0.000436792	UP	pht2	phosphate transporter protein2
GRMZM2G097349	45.1737	2.71958	0.523621	5.1938	2.06041e-07	7.55137e-06	UP	hb49	Homeobox-transcription factor 49
GRMZM2G145412	13.4587	4.61845	1.45784	3.16802	0.00153483	0.014824	UP	zim18	ZIM-transcription factor 18
GRMZM2G118821	513.22	1.21374	0.226017	5.3701	7.86928e-08	3.20746e-06	UP	irt1	iron-regulated transporter1
GRMZM2G169372	406.716	2.14163	0.565254	3.78879	0.000151384	0.00229086	UP	dhn13	dehydrin13
GRMZM2G181276	59.2892	4.63886	0.568716	8.15672	3.44244e-16	5.43056e-14	UP	mab12	math-btb12
GRMZM2G109130	1300.49	1.25213	0.407653	3.07155	0.0021295	0.0192099	UP	lox3	lipoxygenase3
GRMZM2G346263	362.908	1.21242	0.274742	4.41294	1.01976e-05	0.000233105	UP	o10	opaque endosperm10
GRMZM2G054361	305.206	1.04176	0.321111	3.24423	0.00117768	0.0121603	UP	acs6	1-aminocyclopropane-1-carboxylate synthase6
GRMZM2G421491	869.075	1.44859	0.445786	3.24953	0.00115597	0.012004	UP	gsht1	glutathione transporter1
GRMZM2G058032	268.95	4.69806	0.862463	5.44726	5.11504e-08	2.18595e-06	UP	hipp10	heavy metal-associated isoprenylated plant protein10
GRMZM2G050512	236.922	1.41303	0.292203	4.83578	1.32625e-06	3.9457e-05	UP	prh121	protein phosphatase homolog121
GRMZM2G308687	446.917	2.54855	0.371849	6.85373	7.19501e-12	6.25428e-10	UP	gst5	glutathione transferase5
GRMZM2G141473	663.38	2.91576	0.785007	3.7143	0.000203764	0.00294702	UP	ao4	aldehyde oxidase4
GRMZM5G809195	7.22331	3.6952	1.25763	2.93822	0.00330106	0.0269546	UP	iaa5	Aux/IAA-transcription factor5
GRMZM2G077181	82.3567	1.98169	0.510767	3.87983	0.000104529	0.00168433	UP	aga4	alkaline galactosidase4
GRMZM2G347043	729.618	2.15369	0.486914	4.42313	9.72819e-06	0.000224813	UP	nactf49	NAC-transcription factor 49
GRMZM2G368886	1132.27	1.30485	0.201818	6.46549	1.00972e-10	7.43645e-09	UP	expa4	alpha-expansin4
GRMZM2G154523	3050.86	1.91653	0.665359	2.88045	0.00397111	0.0310164	UP	fea5	fasciated ear5
GRMZM6G513881	294.327	1.05497	0.270274	3.90335	9.4872e-05	0.0015532	UP	mapkkk1	mitogen-activated protein kinase kinase kinase1
GRMZM2G031615	15.5124	2.20257	0.658874	3.34293	0.000828992	0.00931021	UP	iaa14	Aux/IAA-transcription factor 14
GRMZM2G100583	8.02387	6.41384	1.84569	3.47503	0.000510794	0.00620726	UP	nactf75	NAC-transcription factor 75
GRMZM2G134708	161.369	1.59175	0.349384	4.55587	5.21694e-06	0.000132661	UP	dar2	monodehydroascorbate reductase2
GRMZM2G568636	135.663	1.55547	0.382615	4.06537	4.79568e-05	0.000876043	UP	nnr1	nitrate reductase(NADH)1
GRMZM2G175499	152.876	1.77406	0.328008	5.40858	6.35252e-08	2.66576e-06	UP	pme15	pectin methylesterase15
GRMZM2G043075	215.251	1.08307	0.374808	2.88966	0.00385663	0.0303448	UP	mate27	multidrug and toxic compound extrusion27
GRMZM2G127690	68.1329	1.55173	0.314579	4.93271	8.10966e-07	2.53672e-05	UP	pub43	plant U-box type E3 ubiquitin ligase43
GRMZM2G041344	18.8328	4.61338	0.973492	4.739	2.14773e-06	6.10538e-05	UP	ring239	RING-type E3 ligase239
GRMZM5G898290	66.2668	4.94294	0.791605	6.2442	4.25975e-10	2.82759e-08	UP	nactf40	NAC-transcription factor 40
GRMZM2G062009	179.423	2.81305	0.546513	5.14728	2.64297e-07	9.278e-06	UP	nactf17	NAC-transcription factor 17
GRMZM2G135091	562.37	1.77188	0.486783	3.63999	0.00027265	0.00374413	UP	ppck2	phosphoenolpyruvate carboxylase kinase2
GRMZM2G044537	131.81	2.68144	0.51142	5.24312	1.57888e-07	5.97775e-06	UP	ring247	RING-type E3 ligase247
GRMZM2G028438	381.895	1.03408	0.225681	4.58205	4.60436e-06	0.000118512	UP	gras76	GRAS-transcription factor 76
GRMZM2G080959	89.4596	2.0033	0.676215	2.96252	0.00305137	0.0253679	UP	flz21	FCS-like zinc finger21
GRMZM2G091044	59.2413	1.9983	0.472682	4.22758	2.36214e-05	0.000477586	UP	platz7	PLATZ-transcription factor 7
GRMZM2G112456	1062.61	1.22359	0.397165	3.0808	0.00206446	0.0187355	UP	opt3	oligopeptide transporter3
GRMZM2G146234	23.4969	2.7313	0.864982	3.15764	0.00159052	0.0152457	UP	fht11	flavanone 3-hydroxylase11
GRMZM2G140901	17.3613	7.52736	1.67869	4.48406	7.32345e-06	0.000176398	UP	nactf51	NAC-transcription factor 51
GRMZM2G379005	555.825	1.26738	0.141721	8.94283	3.7933e-19	8.21539e-17	UP	gata4	C2C2-GATA-transcription factor 4
GRMZM2G126732	244.882	1.88843	0.655803	2.87958	0.0039821	0.0310738	UP	acco20	1-aminocyclopropane-1-carboxylate oxidase20
GRMZM2G339336	880.51	2.39541	0.447585	5.35185	8.70585e-08	3.48725e-06	UP	lacs9	long-chain acyl-coA synthase9
GRMZM5G840955	1279.12	2.41766	0.432875	5.58513	2.33529e-08	1.07339e-06	UP	lacs9	long-chain acyl-coA synthase9
GRMZM2G328742	225.32	1.19582	0.406991	2.93819	0.00330129	0.0269546	UP	abi40	ABI3-VP1-transcription factor 40
GRMZM2G157481	29.9427	2.11319	0.75559	2.79674	0.00516215	0.0378419	UP	bag10	B-cell lymphoma-2 (Bcl-2) associated athanogene10
GRMZM2G017268	8.0348	3.22826	1.0612	3.04209	0.00234941	0.0207191	UP	myb63	MYB-transcription factor 63
GRMZM2G123667	41.2946	3.79509	0.813059	4.66766	3.04644e-06	8.2386e-05	UP	nactf125	NAC-transcription factor 125
GRMZM2G458728	92.2641	1.151	0.304686	3.77765	0.000158317	0.0023716	UP	hb6	Homeobox-transcription factor 6
GRMZM2G040452	379.231	1.2055	0.259977	4.63693	3.53616e-06	9.44306e-05	UP	prh116	protein phosphatase homolog116
GRMZM2G070508	223.361	1.03706	0.273855	3.78688	0.000152552	0.00230059	UP	cyp25	cytochrome P-450 25
GRMZM2G015419	426.766	1.90641	0.627026	3.0404	0.00236264	0.0208062	UP	lox10	lipoxygenase10
GRMZM2G047448	90.9298	1.25396	0.365206	3.43358	0.000595656	0.00706712	UP	hb67（ZmWUS1)	Homeobox-transcription factor 67
GRMZM2G040095	1262.81	2.25844	0.404515	5.58308	2.36293e-08	1.0822e-06	UP	lox6	lipoxygenase6
GRMZM2G019404	593.805	1.0614	0.229802	4.61873	3.86091e-06	0.000101616	UP	mha2	plasma-membrane H+ATPase2
GRMZM2G160585	63.941	2.31734	0.416912	5.55833	2.72364e-08	1.24074e-06	UP	pglcat7	glycosyltransferase
GRMZM2G431783	5.45637	4.32558	1.57648	2.74382	0.00607289	0.0426147	UP	epf2	epidermal patterning factor-like2
GRMZM2G068967	34.7142	3.50384	0.820996	4.26779	1.97416e-05	0.000408721	UP	ereb97	AP2-EREBP-transcription factor 97
GRMZM2G392125	137.011	3.08623	0.834513	3.69824	0.0002171	0.00310476	UP	xth27	xyloglucan endotransglucosylase/hydrolase27
GRMZM2G024312	75.683	1.10315	0.340986	3.23519	0.00121564	0.0124367	UP	ring94	RING-type E3 ligase94
GRMZM2G314412	41.0301	1.87654	0.569839	3.29311	0.00099087	0.0107254	UP	pub62	plant U-box type E3 ubiquitin ligase62
GRMZM2G164405	43.846	3.05231	0.771075	3.95851	7.54177e-05	0.00128235	UP	acs2	1-aminocyclopropane-1-carboxylate synthase2
GRMZM2G042756	23.5991	2.61524	0.861547	3.03552	0.00240124	0.0210735	UP	ereb105	AP2-EREBP-transcription factor 105
GRMZM2G055180	149.284	4.9354	0.859208	5.74413	9.23963e-09	4.65735e-07	UP	ereb198	AP2-EREBP-transcription factor 198
GRMZM2G078409	238.218	1.17093	0.23387	5.00675	5.53568e-07	1.81139e-05	UP	ploc2	plastocyanin2
GRMZM2G048295	63.8857	1.50431	0.535135	2.81108	0.00493749	0.0366376	UP	myb72	MYB-transcription factor 72
GRMZM2G134951	258.967	2.45518	0.33722	7.28066	3.32195e-13	3.53732e-11	UP	mads27	MADS-transcription factor 27
GRMZM2G102183	335.251	3.28286	0.722844	4.54159	5.58326e-06	0.000139888	UP	mas1	malate synthase1
GRMZM2G022413	252.59	1.18835	0.221216	5.37189	7.79164e-08	3.18597e-06	UP	msr1	methionine sulfoxide reductase1
GRMZM2G101069	85.7272	1.13358	0.35792	3.16714	0.00153944	0.0148572	UP	gad5	glutamate decarboxylase5
GRMZM2G104843	310.04	1.29882	0.23438	5.54149	2.99905e-08	1.34936e-06	UP	ts1	tassel seed1
GRMZM2G087192	186.314	1.22021	0.245495	4.9704	6.68157e-07	2.13949e-05	UP	opr5	12-oxo-phytodienoic acid reductase5
GRMZM2G437912	101.861	3.0076	0.408502	7.36252	1.80472e-13	2.04077e-11	UP	adt6	arogenate dehydratase6
GRMZM2G093826	128.076	3.31288	0.542249	6.10952	9.99335e-10	6.13919e-08	UP	hak1	potassium high-affinity transporter1
GRMZM2G087059	43.9394	1.84826	0.624371	2.96019	0.00307451	0.0255353	UP	ereb131	AP2-EREBP-transcription factor 131
GRMZM5G829946	60.2601	1.85414	0.458934	4.04012	5.34248e-05	0.000958795	UP	gpx2	glycerophosphodiester phosphodiesterase2
GRMZM2G157027	36.1043	2.16619	0.792977	2.73172	0.00630048	0.0438017	UP	pap21	purple acid phosphatase21
GRMZM2G085086	57.1763	2.8761	0.495675	5.80239	6.53777e-09	3.44493e-07	UP	hipp21	heavy metal-associated isoprenylated plant protein21
GRMZM2G047292	43.293	3.61585	0.835451	4.32802	1.50455e-05	0.000324748	UP	aga5	alkaline galactosidase5
GRMZM2G481231	39.0349	4.00659	0.717236	5.58616	2.32151e-08	1.06898e-06	UP	crs4	chloroplast RNA splicing4
GRMZM2G082487	80.625	1.07483	0.304913	3.52504	0.000423426	0.00532533	UP	prh7	protein phosphatase homolog7
AC165178.2_FG004	49.533	1.62404	0.526543	3.08434	0.00204006	0.0185536	UP	myb35	MYB-transcription factor 35
GRMZM2G140160	161.786	5.89508	0.549738	10.7234	7.90089e-27	2.96934e-24	UP	ring141	RING-type E3 ligase141
GRMZM2G148333	1288.99	1.02723	0.234483	4.38083	1.1823e-05	0.000264383	UP	ereb202	AP2-EREBP-transcription factor 202
GRMZM2G366130	45.6949	1.65319	0.532296	3.10577	0.00189787	0.0175381	UP	hb59	Homeobox-transcription factor 59
GRMZM2G041127	610.938	1.72351	0.472914	3.64444	0.000267973	0.00369182	UP	hb54	Homeobox-transcription factor 54
GRMZM2G009406	145.17	2.33079	0.458465	5.08391	3.69747e-07	1.25822e-05	UP	dof2	DNA binding with one finger2
GRMZM2G134334	400.739	5.22328	0.853875	6.11714	9.52673e-10	5.90935e-08	UP	znf13	zinc finger protein13
GRMZM2G179049	78.9216	4.21903	1.07239	3.93423	8.34648e-05	0.00139505	UP	nactf35	NAC-transcription factor 35
GRMZM2G327692	266.001	1.95105	0.368965	5.28789	1.23733e-07	4.84245e-06	UP	erdh1	early response to dehydration 15-homolog1
GRMZM2G123486	58.9753	1.18981	0.424156	2.80513	0.00502963	0.0370758	UP	hipp25	heavy metal-associated isoprenylated plant protein25
GRMZM2G068220	189.142	1.01169	0.363231	2.78526	0.00534842	0.0389235	UP	nbcs8	nucleobase:cation symporter8
GRMZM5G843555	1607.11	1.27064	0.182948	6.94537	3.77474e-12	3.42082e-10	UP	proh4	prolyl 4-hydroxylase 4
GRMZM2G123558	153.555	1.90129	0.541657	3.51013	0.00044789	0.00559173	UP	glr1	glutamic acid- and lysine-rich1
GRMZM2G471089	12.3689	2.96027	0.995589	2.97338	0.00294536	0.0247198	UP	zag4	zea agamous4
GRMZM2G036340	506.568	1.04428	0.288617	3.61821	0.000296643	0.00400899	UP	dwarf1	dwarf plant1
GRMZM2G099340	63.6843	1.82581	0.573656	3.18276	0.00145877	0.0142711	UP	mtl3	metallothionein3
GRMZM2G472248	2078.12	1.32406	0.335025	3.95213	7.74596e-05	0.00130923	UP	lea15	late embryogenesis abundant protein15
GRMZM2G144648	1026.6	1.09434	0.185401	5.90258	3.57861e-09	2.01442e-07	UP	prx38	peroxidase38
AC220972.3_FG001	40.2988	1.23214	0.417561	2.9508	0.00316948	0.026171	UP	ring182	RING-type E3 ligase182
GRMZM2G169382	401.209	2.89583	0.62589	4.62674	3.71464e-06	9.86813e-05	UP	ereb193	AP2-EREBP-transcription factor 193
GRMZM2G107228	153.541	5.37879	1.5246	3.52801	0.000418694	0.00528096	UP	px19	peroxidase19
GRMZM2G052616	31.9291	1.56011	0.523145	2.98218	0.00286207	0.0241636	UP	gata27	C2C2-GATA-transcription factor 27
GRMZM5G858784	69.363	4.24595	1.23511	3.43771	0.00058666	0.00697983	UP	nced3	nine-cis-epoxycarotenoid dioxygenase3
GRMZM2G116646	149.22	1.12442	0.286614	3.92313	8.74069e-05	0.00145144	UP	yabby5	C2C2-YABBY-transcription factor 5
GRMZM2G160840	12.1191	4.9188	1.53099	3.21281	0.00131442	0.0131938	UP	myb118	MYB-transcription factor 118
GRMZM2G140101	26.9605	2.66578	0.73743	3.61497	0.000300385	0.00405314	UP	phys1	phytase1
GRMZM2G043336	251.51	2.44421	0.385311	6.34347	2.24641e-10	1.56429e-08	UP	phys2	phytase2
GRMZM2G019090	29.6128	4.62663	0.662902	6.97935	2.96549e-12	2.73596e-10	UP	gst18	glutathione transferase18
GRMZM2G035625	19.8844	3.61353	0.934357	3.86739	0.000110006	0.00175378	UP	idd11	indeterminate domain11
GRMZM5G822137	418.355	1.01499	0.222244	4.567	4.94743e-06	0.000126184	UP	hipp30	heavy metal-associated isoprenylated plant protein30
GRMZM2G156861	19962.3	1.31075	0.364935	3.59172	0.000328497	0.00435429	UP	lox2	lipoxygenase2
GRMZM2G160838	31.3558	1.55551	0.511634	3.04028	0.00236355	0.0208071	UP	myb32	MYB-transcription factor 32
GRMZM2G149756	112.726	2.7558	0.423654	6.50483	7.77832e-11	5.81236e-09	UP	ereb174	AP2-EREBP-transcription factor 174
GRMZM2G178533	203.253	1.68534	0.325192	5.18259	2.18829e-07	7.95505e-06	UP	aldr11	aldose reductase11
GRMZM2G074908	36.6987	2.45967	0.475305	5.17492	2.28006e-07	8.20692e-06	UP	glk54	G2-like-transcription factor 54
GRMZM2G123977	193.224	1.07767	0.240927	4.47301	7.71273e-06	0.000184903	UP	acd6	accelerated cell death ortholog6
GRMZM2G321839	8.61014	5.00203	1.85004	2.70374	0.00685645	0.0466516	UP	prx52	peroxidase52
GRMZM2G358830	356.821	1.01205	0.180865	5.59558	2.19885e-08	1.01801e-06	UP	perk2	proline-rich extensin-like receptor kinase2
GRMZM2G169654	311.199	1.41219	0.400761	3.52376	0.000425469	0.00534577	UP	ereb126	AP2-EREBP-transcription factor 126
GRMZM2G447632	417.628	2.00748	0.644836	3.11316	0.00185093	0.0172259	UP	gst20	glutathione transferase20
GRMZM5G849099	174.658	1.31711	0.237198	5.55277	2.81179e-08	1.27408e-06	UP	myb192	MYB-transcription factor 192
GRMZM2G069018	1487.46	1.13162	0.246634	4.58824	4.46991e-06	0.000115504	UP	fb2	fiber protein2
GRMZM2G126260	39.8958	3.892	0.727753	5.34798	8.89435e-08	3.55163e-06	UP	pin10	PIN-formed protein10
AC198725.4_FG004	51.7921	2.05995	0.501576	4.10696	4.00902e-05	0.000753341	UP	ofp19	OVATE-transcription factor 19
GRMZM5G862956	123.827	1.05153	0.351823	2.98879	0.00280081	0.023772	UP	lea23	late embryogenesis abundant protein23
GRMZM2G333811	205.059	1.31544	0.393505	3.34287	0.000829161	0.00931021	UP	lrx15	leucine-rich repeat/extensin-like chimera protein15
GRMZM2G458095	516.365	1.00629	0.240644	4.18167	2.89378e-05	0.000571027	UP	lfy1	leafy1
GRMZM2G353076	30.8571	8.35696	2.88249	2.89922	0.00374097	0.0296926	UP	zhd9	ZF-HD-transcription factor 9
GRMZM2G336533	48.2334	3.01927	0.687161	4.39383	1.11373e-05	0.000251117	UP	nactf60	NAC-transcription factor 60
GRMZM2G054224	317.888	2.29566	0.275571	8.33055	8.0466e-17	1.36185e-14	UP	proh6	prolyl 4-hydroxylase 6
AC195340.3_FG004	63.6961	1.08757	0.329295	3.30273	0.000957496	0.0104349	UP	iaa20	Aux/IAA-transcription factor 20
GRMZM2G104789	16.1431	5.94964	1.56579	3.79978	0.000144826	0.00221494	UP	myb12	MYB-transcription factor 12
GRMZM2G033098	68.9008	1.65305	0.33805	4.88995	1.00862e-06	3.07593e-05	UP	aos5	allene oxide synthesis5
GRMZM2G377904	269.472	1.23369	0.25679	4.80429	1.55301e-06	4.56717e-05	UP	prh83	protein phosphatase homolog83
GRMZM2G129889	661.261	1.01591	0.295292	3.44037	0.000580922	0.00692446	UP	phyC2	phytochromeC2
GRMZM2G077356	2041.18	2.24064	0.403349	5.55508	2.77489e-08	1.25959e-06	UP	iaa21	Aux/IAA-transcription factor 21
GRMZM2G066191	42.0377	1.24175	0.386818	3.21017	0.00132658	0.0132793	UP	tub4	beta tubulin4
GRMZM2G079185	155.367	1.0294	0.313182	3.28692	0.0010129	0.0109017	UP	lbd26	LBD-transcription factor 26
GRMZM2G060940	468.331	2.69267	0.297513	9.0506	1.42184e-19	3.24434e-17	UP	ga20ox4	gibberellin 20-oxidase4
GRMZM2G170128	71.0184	1.26206	0.350506	3.60067	0.000317394	0.00424233	UP	mate2	multidrug and toxic compound extrusion2
GRMZM2G073114	376.806	1.97835	0.530893	3.72645	0.000194194	0.00282943	UP	kwl1	kiwellin1
GRMZM2G105987	87.3051	1.28081	0.311996	4.10522	4.03925e-05	0.000757908	UP	hin14	hairpin-induced14
GRMZM2G018336	38.9163	2.19006	0.518848	4.22101	2.43206e-05	0.000491333	UP	abi13	ABI3-VP1-transcription factor 13
GRMZM5G803812	3.96791	5.39574	1.64746	3.27519	0.00105592	0.0112424	UP	hb98	Homeobox-transcription factor 98
GRMZM2G173596	8.67007	6.524	1.91797	3.40152	0.000670134	0.00782007	UP	zim10	ZIM-transcription factor 10
GRMZM2G150893	50.4477	2.79058	0.985632	2.83126	0.00463649	0.0349631	UP	prx57	peroxidase57
GRMZM2G085967	62.5083	3.01971	0.558793	5.40399	6.51746e-08	2.72603e-06	UP	prx39	peroxidase39
AC225718.2_FG006	473.175	3.14433	0.729302	4.31143	1.62202e-05	0.000346592	UP	efcb1	EF-hand Ca2+-binding protein1
GRMZM2G140443	18.4695	2.44558	0.866949	2.8209	0.00478886	0.0358372	UP	ftip13	floral transition-interacting protein13
GRMZM2G080183	205.131	1.26097	0.307506	4.10063	4.12022e-05	0.000769709	UP	prx51	peroxidase51
GRMZM2G118884	10.1541	2.34475	0.730198	3.21111	0.00132224	0.0132462	UP	dbb5	double B-box zinc finger protein5
GRMZM2G345717	4.48199	5.57541	1.95885	2.84626	0.00442356	0.0336855	UP	a2	anthocyaninless2
GRMZM2G089836	503.816	1.1399	0.248777	4.58203	4.60487e-06	0.000118512	UP	ivr2	invertase2
GRMZM2G010920	77.2619	3.09484	0.671082	4.61171	3.99365e-06	0.000104786	UP	glk18	G2-like-transcription factor 18
GRMZM2G322672	134.896	1.30554	0.294494	4.43316	9.28598e-06	0.000216922	UP	ereb37	AP2-EREBP-transcription factor 37
GRMZM2G145444	1428.21	1.17215	0.358845	3.26644	0.00108909	0.011505	UP	myb50	MYB-transcription factor 50
GRMZM2G008593	179.043	1.10872	0.279798	3.9626	7.41392e-05	0.00126313	UP	pme13	pectin methylesterase13
GRMZM5G886185	18.2861	1.82362	0.657212	2.77478	0.00552391	0.0399121	UP	xth17	xyloglucan endotransglucosylase/hydrolase17
GRMZM2G119623	129.967	1.13244	0.370597	3.05572	0.00224519	0.0200364	UP	prh50	protein phosphatase homolog50
GRMZM2G017991	103.504	2.21442	0.366516	6.04181	1.52393e-09	9.09943e-08	UP	lea30	late embryogenesis abundant protein30
GRMZM2G303964	62.6705	1.70174	0.430323	3.95455	7.66775e-05	0.00130031	UP	pub59	plant U-box type E3 ubiquitin ligase59
GRMZM2G146380	30.089	8.32049	1.32899	6.26076	3.83104e-10	2.54971e-08	UP	nactf30	NAC-transcription factor 30
GRMZM2G492156	33.2315	2.54739	0.733954	3.47077	0.000518964	0.00629158	UP	mads19	MADS-transcription factor 19
GRMZM2G176253	255.294	1.89885	0.268107	7.08241	1.41667e-12	1.36107e-10	UP	npf9	nitrate transporter/peptide transporter family9
GRMZM2G160710	12.8101	4.57747	1.24534	3.67569	0.000237208	0.00333999	UP	hipp46	heavy metal-associated isoprenylated plant protein46
GRMZM2G025832	89.8367	1.12591	0.360559	3.12268	0.0017921	0.0167841	UP	pr1	red aleurone1
GRMZM2G129189	44.2847	2.17787	0.632521	3.44316	0.000574966	0.00687269	UP	epr4	endochitinase precursor4
GRMZM2G096753	226.167	2.02462	0.417344	4.85119	1.22722e-06	3.68974e-05	UP	ppck3	phosphoenolpyruvate carboxylase kinase3
GRMZM2G074604	2318.57	1.35479	0.472405	2.86786	0.00413254	0.0319067	UP	pal1	phenylalanine ammonia lyase homolog1
GRMZM2G029048	263.125	1.40291	0.271783	5.16189	2.44465e-07	8.68922e-06	UP	pal9	phenylalanine ammonia lyase9
GRMZM2G170692	4.78482	4.90686	1.60324	3.06059	0.00220899	0.0197803	UP	pal7	phenylalanine ammonia lyase7
GRMZM2G170049	63.0828	5.08989	1.5862	3.20885	0.00133266	0.0133162	UP	myb26	MYB-transcription factor 26
GRMZM2G135385	24.6827	4.96456	1.12229	4.42361	9.70671e-06	0.000224696	UP	cybv10	cytochrome b5-10
GRMZM2G147014	111.437	1.9597	0.509767	3.84431	0.000120894	0.00190128	UP	dhn15	dehydrin15
GRMZM2G137341	20.8798	3.66909	1.14404	3.20713	0.00134067	0.0133837	UP	ereb16	AP2-EREBP-transcription factor 16
GRMZM2G041761	90.4054	2.19963	0.485085	4.53452	5.7736e-06	0.000143671	UP	ofp23	OVATE-transcription factor 23
GRMZM2G071277	473.685	3.1646	0.666246	4.74989	2.03523e-06	5.83753e-05	UP	ring350	RING-type E3 ligase350
GRMZM5G874697	79.949	1.47017	0.396602	3.70692	0.000209796	0.0030229	UP	flz26	FCS-like zinc finger26
GRMZM2G004548	39.8931	1.72193	0.528632	3.25733	0.00112466	0.0117838	UP	platz11	PLATZ-transcription factor 11
GRMZM2G028325	762.575	1.1258	0.212836	5.28952	1.22637e-07	4.80692e-06	UP	nip2a	NOD26-like membrane intrinsic protein2
GRMZM2G036286	245.784	1.16761	0.34301	3.40401	0.000664044	0.00776318	UP	flz29	FCS-like zinc finger29
GRMZM2G110333	1629.6	1.01874	0.229927	4.4307	9.3928e-06	0.000219017	UP	ereb90	AP2-EREBP-transcription factor 90
GRMZM2G030465	251.202	1.57828	0.443929	3.55525	0.000377619	0.00488382	UP	iaa24	Aux/IAA-transcription factor 24
GRMZM2G163200	268.907	1.28084	0.228766	5.59892	2.15686e-08	1.00038e-06	UP	gata24	C2C2-GATA-transcription factor 24
GRMZM5G851655	494.571	1.46634	0.337435	4.34554	1.3893e-05	0.000302944	UP	phos3	phosphate transporter3
GRMZM2G420733	103.759	1.23878	0.376251	3.29244	0.000993205	0.0107461	UP	dir11	dirigent protein 11
GRMZM2G417954	3.00095	4.99632	1.76709	2.82744	0.00469224	0.0352587	UP	nced5	nine-cis-epoxycarotenoid dioxygenase5
GRMZM2G097856	33.8049	7.03192	1.35763	5.17956	2.22407e-07	8.05076e-06	UP	grf9	general regulatory factor9
GRMZM2G089288	29.5409	5.2268	1.06222	4.92064	8.62617e-07	2.68188e-05	UP	plt48	phospholipid transfer protein48
GRMZM2G115357	669.746	2.36465	0.597247	3.95925	7.51844e-05	0.00127924	UP	iaa32	Aux/IAA-transcription factor 32
GRMZM2G021416	83.4548	2.69831	0.737472	3.65887	0.000253335	0.00351478	UP	mkkk26	MAP kinase kinase kinase26
GRMZM2G170044	44.3805	1.69452	0.472866	3.58352	0.000338994	0.00447255	UP	plt50	phospholipid transfer protein50
GRMZM2G340656	391.484	3.52023	0.714354	4.92785	8.31374e-07	2.59738e-05	UP	aga1	alkaline galactosidase1
GRMZM2G079632	338.817	1.05864	0.354228	2.98857	0.00280284	0.0237747	UP	nactf4	NAC-transcription factor 4
GRMZM2G343236	40.0044	1.7343	0.532867	3.25467	0.00113526	0.0118468	UP	pmei6	pectin methylesterase inhibitor6
GRMZM2G109252	67.462	1.71121	0.323758	5.28547	1.25386e-07	4.89963e-06	UP	hb146	Homeobox-transcription factor 146
GRMZM2G091643	64.516	1.42215	0.418742	3.39625	0.000683152	0.00794509	UP	ccl24	coumarate-CoA ligase24
GRMZM2G106950	76.5996	1.1194	0.4099	2.7309	0.00631609	0.043864	UP	igps1	indole-3-glycerolphosphate synthase1
GRMZM2G086066	7.24342	3.75168	1.25083	2.99935	0.00270555	0.0231558	UP	hipp52	heavy metal-associated isoprenylated plant protein52
GRMZM2G116614	334.121	1.88946	0.385257	4.9044	9.37128e-07	2.87851e-05	UP	zim28	ZIM-transcription factor 28
GRMZM2G139535	24.4549	3.65975	1.22248	2.99372	0.00275595	0.0234849	UP	hsftf21	HSF-transcription factor 21
GRMZM2G416632	65.0037	1.78482	0.590049	3.02487	0.00248738	0.0216289	UP	gst23	glutathione transferase23
GRMZM2G082653	6.73101	3.62109	1.27612	2.83757	0.00454584	0.0344014	UP	ring439	RING-type E3 ligase439
GRMZM2G174799	15.0818	4.82314	1.34012	3.59902	0.000319415	0.00426042	UP	fla21	fasciclin-like arabinogalactan21
GRMZM2G083894	545.801	1.92086	0.27117	7.0836	1.40455e-12	1.35452e-10	UP	znf12	zinc finger protein12
GRMZM2G004683	10.654	3.03595	1.0737	2.82755	0.00469051	0.0352561	UP	dfr1	dihydroflavonoid reductase1
GRMZM2G041462	279.16	2.51405	0.380539	6.60656	3.9334e-11	3.05538e-09	UP	hb128	Homeobox-transcription factor 128
GRMZM5G809292	293.329	1.00987	0.162388	6.21884	5.00858e-10	3.25698e-08	UP	pyg7	pale yellowgreen7
GRMZM2G416484	25.0119	1.87454	0.654574	2.86375	0.00418659	0.0322363	UP	mctp13	multiple C2 domain and transmembrane region protein13
GRMZM2G075828	778.803	1.28989	0.271501	4.75096	2.02455e-06	5.81994e-05	UP	mate42	multidrug and toxic compound extrusion42
GRMZM2G333980	88.9626	2.68875	0.394995	6.80705	9.96215e-12	8.37476e-10	UP	pgip1	polygalacturonase-inhibiting protein1
GRMZM2G418899	19.3637	5.21254	1.33765	3.89679	9.74753e-05	0.00159073	UP	gras63	GRAS-transcription factor 63
GRMZM2G049077	268.076	1.80165	0.367003	4.9091	9.14939e-07	2.82393e-05	UP	hipp53	heavy metal-associated isoprenylated plant protein53
GRMZM2G150683	95.2957	1.37013	0.421288	3.25223	0.00114505	0.0119245	UP	pdcb46	plasmodesmata callose binding protein46
GRMZM2G181605	409.649	3.21256	0.9826	3.26945	0.00107758	0.0114079	UP	nactf2	NAC-transcription factor 2
GRMZM2G109627	7.81725	4.92025	1.771	2.77823	0.00546558	0.0395353	UP	nactf118	NAC-transcription factor 118
AC234160.1_FG003	251.192	3.07259	0.395314	7.77254	7.69294e-15	1.02396e-12	UP	glu15	beta-glucosidase15
GRMZM2G156632	81.7805	4.5293	1.67505	2.70398	0.00685141	0.0466407	UP	wip1	wound induced protein1
GRMZM2G061969	389.669	1.12201	0.214377	5.23384	1.66025e-07	6.25801e-06	UP	pld2	phospholipase D2
GRMZM2G441906	51.0277	1.48724	0.528413	2.81454	0.00488465	0.0363426	UP	grx16	glutaredoxin16
GRMZM2G382379	80.6504	1.51145	0.346378	4.36357	1.27956e-05	0.000282876	UP	prx98	peroxidase98
GRMZM2G053503	1088.06	1.90591	0.241488	7.89233	2.96588e-15	4.16462e-13	UP	ereb148	AP2-EREBP-transcription factor 148
GRMZM2G004519	72.9898	1.04167	0.29378	3.54574	0.000391517	0.00501786	UP	ring469	RING-type E3 ligase469
GRMZM6G514393	57.8539	2.88271	0.495567	5.81699	5.9918e-09	3.20605e-07	UP	px64	peroxidase64
GRMZM2G001514	80.1751	1.73849	0.380552	4.56834	4.9159e-06	0.000125505	UP	fla22.1	fasciclin-like arabinogalactan22.1
GRMZM2G001991	102.367	1.21346	0.334282	3.63005	0.000283368	0.00386226	UP	dfr3	dihydroflavonol reductase3
AC197705.4_FG001	626.275	7.80335	1.51433	5.15301	2.56344e-07	9.04852e-06	UP	pdc1	pyruvate decarboxylase1
GRMZM2G135381	173.177	1.29697	0.358203	3.62077	0.000293728	0.0039738	UP	gata32	C2C2-GATA-transcription factor 32
GRMZM2G013448	1935.1	2.39923	0.589452	4.07028	4.69562e-05	0.000859607	UP	acco5	1-aminocyclopropane-1-carboxylate oxidase5
GRMZM2G304840	9.88516	4.64547	1.11183	4.17822	2.93796e-05	0.000577558	UP	mybr108	MYB-related-transcription factor 108
GRMZM2G163843	26.2551	2.14584	0.607767	3.53069	0.000414475	0.00523853	UP	nactf134	NAC-transcription factor 134
GRMZM2G305066	12.04	2.50084	0.803103	3.11397	0.0018459	0.0171916	UP	mkkk18	MAP kinase kinase kinase18
GRMZM2G173965	40.5984	1.39122	0.504022	2.76024	0.00577596	0.041186	UP	mkkk21	MAP kinase kinase kinase21
GRMZM5G833406	139.479	1.75449	0.485187	3.61611	0.000299065	0.00403745	UP	jih2	jasmonoyl-l-isoleucine hydrolase2
GRMZM2G447271	9.98285	6.72705	1.73804	3.87048	0.00010862	0.00173602	UP	lac21	laccase21
GRMZM2G068973	125.02	2.70289	0.94574	2.85796	0.00426368	0.0326529	UP	nactf23	NAC-transcription factor 23
GRMZM2G082490	14.9683	3.28921	1.05293	3.12386	0.00178493	0.0167336	UP	dof45	C2C2-Dof-transcription factor 45
GRMZM5G838773	9.35327	2.65348	0.832005	3.18927	0.00142634	0.0140198	UP	kch8	potassium channel8
GRMZM2G428179	25.7763	4.12247	0.698043	5.90575	3.51051e-09	1.98924e-07	UP	ring502	RING-type E3 ligase502
GRMZM2G470499	1921.57	6.68089	0.565307	11.8182	3.14504e-32	1.48842e-29	UP	perk10	proline-rich extensin-like receptor kinase10
GRMZM2G044576	13.0375	5.67099	1.49044	3.8049	0.000141862	0.00217612	UP	gata13	C2C2-GATA-transcription factor 13
GRMZM2G004435	59.9888	1.15564	0.375207	3.08001	0.00206992	0.0187784	UP	pgl10	exopolygalacturonase10
GRMZM2G175995	79.043	1.71765	0.491019	3.49813	0.00046853	0.00578722	UP	zar5	Zea mays ARGOS5
GRMZM2G066426	15.3083	3.84593	0.900377	4.27146	1.94196e-05	0.000404322	UP	ccl20	coumarate-CoA ligase20
GRMZM2G305856	239.159	1.09537	0.306898	3.56916	0.000358123	0.00466949	UP	myb21	MYB-transcription factor 21
GRMZM2G001205	48.8592	7.60592	2.0514	3.70768	0.000209169	0.00301837	UP	znf5	zinc finger protein5
GRMZM2G130173	26.8014	2.16903	0.70028	3.09738	0.00195241	0.0179031	UP	mtl6	metallothionein6
GRMZM2G014705	614.779	4.74674	1.13951	4.16559	3.10545e-05	0.000607678	UP	end1	early nodulin homolog1
GRMZM2G074358	16.7468	7.47378	1.5778	4.73683	2.17092e-06	6.13717e-05	UP	nactf42	NAC-transcription factor 42
GRMZM2G009080	7.05148	6.2275	1.61543	3.85502	0.000115722	0.00183347	UP	flz30	FCS-like zinc finger30
GRMZM2G029455	4.46052	5.56492	1.66407	3.34415	0.000825346	0.00929573	UP	ralf21	rapid alkalinization factor21
GRMZM2G078820	37.7737	2.28431	0.670153	3.40864	0.000652885	0.00764671	UP	myb158	MYB-transcription factor 158
GRMZM2G134306	6.0154	6.00012	1.70805	3.51284	0.000443351	0.0055459	UP	idd27	indeterminate domain27
GRMZM2G171078	60.6238	6.92153	1.69461	4.08445	4.41813e-05	0.000818187	UP	prx71	peroxidase71
GRMZM2G079200	102.055	1.37045	0.388117	3.53102	0.000413968	0.00523665	UP	iaa26	Aux/IAA-transcription factor 26
GRMZM2G122172	27.3447	3.1616	0.750088	4.21497	2.49807e-05	0.000504184	UP	aldh18	aldehyde dehydrogenase18
GRMZM2G137421	53.5018	3.09247	0.411855	7.50864	5.97442e-14	7.27058e-12	UP	npf6	nitrate transporter/peptide transporter family6
GRMZM2G335618	90.9704	8.46415	1.63445	5.17859	2.23568e-07	8.08133e-06	UP	gst19	glutathione transferase19
GRMZM2G084264	36.6767	3.06802	0.75736	4.05094	5.10123e-05	0.000923279	UP	ereb27	AP2-EREBP-transcription factor 27
AC202439.3_FG006	13.5969	3.23017	1.10419	2.92537	0.00344046	0.0278418	UP	dur3	degradation of urea ortholog3
GRMZM2G051806	1286.63	1.75697	0.55499	3.16577	0.00154676	0.0149166	UP	hex7	hexokinase7
GRMZM2G424509	6.75415	6.16293	1.52449	4.04261	5.28587e-05	0.000951307	UP	ralf7	rapid alkalinization factor7
GRMZM2G118951	92.1304	1.44757	0.295545	4.89795	9.68431e-07	2.96043e-05	UP	hin6	hairpin-induced6
GRMZM2G328785	26.9278	1.53276	0.539431	2.84143	0.00449111	0.0340376	UP	ptk1	protein kinase1
GRMZM2G085964	637.826	1.23504	0.24713	4.99754	5.80664e-07	1.89037e-05	UP	ereb69	AP2-EREBP-transcription factor 69
GRMZM2G132478	15.4124	2.49942	0.928059	2.69317	0.00707759	0.0477746	UP	cyp28	cytochrome P-450 28
GRMZM2G024264	755.98	1.08998	0.145449	7.4939	6.68564e-14	8.02151e-12	UP	psei5	cystatin5
GRMZM2G002128	792.37	1.17248	0.192369	6.09496	1.09463e-09	6.66054e-08	UP	mybr3	MYB-related-transcription factor 3
GRMZM2G077789	43.0256	2.72981	0.567694	4.8086	1.51993e-06	4.48021e-05	UP	myb85	MYB-transcription factor 85
GRMZM2G059314	102.909	2.78398	0.374832	7.42727	1.10865e-13	1.28785e-11	UP	aldr2	aldose reductase2
GRMZM2G080045	11.7162	2.74713	0.921698	2.98051	0.00287766	0.0242696	UP	amt6	ammonium transporter6
GRMZM2G361064	86.9831	3.21673	0.595026	5.40604	6.44348e-08	2.6995e-06	UP	expa5	alpha expansin5
GRMZM2G386674	546.216	1.23631	0.284235	4.34962	1.36377e-05	0.000298139	UP	lbd33	LBD-transcription factor 33
GRMZM2G090245	26.4919	3.57877	1.20401	2.97238	0.00295498	0.0247679	UP	glp31	germin-like protein31
GRMZM2G079263	109.511	1.95494	0.34421	5.6795	1.35091e-08	6.40517e-07	UP	pgl27	polygalacturonase27
GRMZM2G366778	131.683	7.18387	0.692045	10.3806	3.03745e-25	9.58333e-23	UP	grf7	general regulatory factor7
GRMZM2G000236	7.70409	6.35493	1.89927	3.34599	0.000819887	0.00925801	UP	opr2	12-oxo-phytodienoic acid reductase2
GRMZM2G478553	20.9433	6.33535	1.22886	5.15549	2.52973e-07	8.94189e-06	UP	znf2	Zinc finger nuclease2
GRMZM2G001799	89.9456	1.38385	0.426865	3.24188	0.00118742	0.0122362	UP	iaa41	Aux/IAA-transcription factor 41
GRMZM2G301860	28.0786	3.04357	0.7402	4.11182	3.92552e-05	0.000741468	UP	ereb122	AP2-EREBP-transcription factor 122
GRMZM2G099363	136.924	1.27016	0.426885	2.97541	0.00292594	0.0245971	UP	omt2	Caffeoyl CoA O-methyltransferase2
GRMZM2G104269	1091.54	2.38982	0.191241	12.4964	7.81453e-36	4.64438e-33	UP	cys6	cysteine synthase6
GRMZM2G003289	207.707	1.1852	0.227244	5.21555	1.83272e-07	6.8077e-06	UP	cys4	cysteine synthase4
GRMZM2G134260	198.227	2.8951	0.301301	9.60866	7.34965e-22	1.89725e-19	UP	hb77	Homeobox-transcription factor 77
GRMZM2G106276	35.8094	2.31406	0.718957	3.21863	0.00128805	0.0130057	UP	hb4	Homeobox-transcription factor 4
GRMZM2G156121	27.2875	5.73916	0.921322	6.22926	4.68638e-10	3.06305e-08	UP	phd21	PHD-transcription factor 21
GRMZM2G156129	22.114	7.87567	1.22173	6.44635	1.14576e-10	8.36604e-09	UP	phd21	PHD-transcription factor 21
GRMZM2G144610	12.6346	3.98845	1.0945	3.64409	0.000268341	0.0036929	UP	endo1	endosperm specific protein1
GRMZM2G354610	16.405	4.36362	1.01086	4.31672	1.58366e-05	0.000338962	UP	xt7	beta-1,2-xylosyltransferase7
GRMZM2G113203	99.5476	2.35653	0.546708	4.3104	1.62958e-05	0.000347625	UP	mrpa1	multidrug resistance protein associated1
GRMZM2G471357	22.2742	7.88661	2.55632	3.08514	0.00203459	0.0185171	UP	prx108	peroxidase108
GRMZM2G157936	46.6306	2.42483	0.698622	3.47087	0.000518773	0.00629158	UP	ho3	heme oxygenase3
GRMZM2G139082	27.7759	6.76019	1.15157	5.87041	4.34724e-09	2.40994e-07	UP	hscf1	heat shock complementing factor1
GRMZM2G081671	5.48061	3.29913	1.19967	2.75004	0.00595878	0.0421836	UP	glk34	G2-like-transcription factor 34
GRMZM2G007754	76.4598	8.22121	1.05535	7.79007	6.69722e-15	9.05578e-13	UP	pap6	purple acid phosphatase6
GRMZM2G101058	343.665	1.91257	0.280432	6.82009	9.09823e-12	7.7764e-10	UP	gata28	C2C2-GATA-transcription factor 28
GRMZM2G425482	1497.94	1.50523	0.213072	7.06442	1.61289e-12	1.53231e-10	UP	flz34	FCS-like zinc finger34
GRMZM2G159500	493.316	2.11569	0.576566	3.66947	0.000243051	0.00340351	UP	nactf29	NAC-transcription factor 29
GRMZM2G104626	31.6625	3.24086	0.687007	4.71735	2.38934e-06	6.66222e-05	UP	kcs9	3-ketoacyl-CoA synthase9
GRMZM2G098875	467.483	6.42396	1.22379	5.24922	1.52747e-07	5.80892e-06	UP	gad4	glutamate decarboxylase4
GRMZM2G067402	576.764	3.48404	0.795518	4.37959	1.18905e-05	0.000265623	UP	hb1	hemoglobin1
GRMZM2G067225	807.142	3.32915	0.711978	4.67592	2.92643e-06	7.9477e-05	UP	aos1	allene oxide synthase1
GRMZM2G181551	3539.61	1.10993	0.190025	5.84099	5.18914e-09	2.81558e-07	UP	erdh5	early response to dehydration 15-homolog5
GRMZM2G036351	43.509	3.33646	1.03433	3.22572	0.00125654	0.0127632	UP	zim4	ZIM-transcription factor 4
GRMZM2G136389	386.14	1.05537	0.240037	4.39668	1.09921e-05	0.000249038	UP	hagtf37	GNAT-transcription factor 37
GRMZM2G057491	627.948	6.4308	0.817487	7.86655	3.64556e-15	5.06337e-13	UP	gts5	glutamyl-tRNA synthetase5
GRMZM2G063342	194.504	1.1297	0.288877	3.91066	9.20449e-05	0.00151468	UP	hipp59	heavy metal-associated isoprenylated plant protein59
GRMZM2G382534	51.024	1.23109	0.379337	3.24538	0.00117294	0.0121408	UP	hyd5	hydroxylase5
GRMZM2G115841	172.78	1.74239	0.238893	7.29361	3.01749e-13	3.22656e-11	UP	adt3	arogenate dehydratase3
GRMZM2G099067	10.814	3.46585	1.13644	3.04974	0.00229041	0.0203525	UP	lea49	late embryogenesis abundant protein49
GRMZM2G101958	491.332	1.31557	0.303517	4.33444	1.46132e-05	0.000316487	UP	plt1	phospholipid transfer protein homolog1
GRMZM2G003762	15610	1.46771	0.139188	10.5448	5.36847e-26	1.87941e-23	UP	alp1	aluminum-induced protein homolog1
GRMZM2G160279	562.825	1.2837	0.197196	6.50975	7.52744e-11	5.64139e-09	UP	pum17	pumilio17
GRMZM2G300965	760.611	3.16236	0.66776	4.73578	2.18215e-06	6.16209e-05	UP	rboh7	respiratory burst oxidase7
GRMZM2G073860	566.241	1.04498	0.244938	4.26632	1.98721e-05	0.00041055	UP	pap7	purple acid phosphatase7
GRMZM2G016890	687.251	1.17067	0.280777	4.16938	3.05424e-05	0.000599034	UP	glu1	beta glucosidase1
GRMZM2G479834	87.4847	6.40116	0.593728	10.7813	4.21855e-27	1.63347e-24	UP	iaa42	Aux/IAA-transcription factor 42
GRMZM2G049915	29.1431	2.7807	0.794353	3.50059	0.000464231	0.00575638	UP	prcw1	proline rich cell wall protein1
GRMZM2G350748	16.8451	3.62338	1.10546	3.27771	0.00104654	0.0111859	UP	gc1	guanylyl cyclase1
GRMZM2G020054	130.545	2.01499	0.578676	3.48207	0.000497546	0.00607225	UP	ereb54	AP2-EREBP-transcription factor 54
GRMZM2G364748	396.903	1.57141	0.307766	5.10587	3.29275e-07	1.13562e-05	UP	xth3	xyloglucan endo-transglycosylase/hydrolase3
GRMZM2G086496	594.887	1.5606	0.530702	2.94064	0.00327535	0.0268027	UP	npf1	nitrate transporter/peptide transporter family1
GRMZM2G001824	9.45331	6.65057	1.53985	4.31898	1.56754e-05	0.000336169	UP	myb134	MYB-transcription factor 134
GRMZM2G015605	84.3768	2.8783	0.66027	4.35928	1.30493e-05	0.000287737	UP	nac1	NaCl stress protein1
GRMZM2G132093	70.0786	6.06835	0.847277	7.16218	7.94042e-13	8.02077e-11	UP	gst2	glutathione S-transferase2
GRMZM2G330635	198.26	1.52302	0.265727	5.73153	9.95261e-09	4.94842e-07	UP	gst22	glutathione transferase22
GRMZM2G159811	18.7747	4.54788	0.964095	4.71725	2.39054e-06	6.66222e-05	UP	prh11	protein phosphatase homolog11
GRMZM2G425798	32.9019	8.44852	1.30753	6.46142	1.03722e-10	7.61702e-09	UP	ereb149	AP2-EREBP-transcription factor 149
GRMZM5G831009	77.8875	1.169	0.373377	3.13089	0.0017428	0.0163927	UP	pap30	purple acid phosphatase30
GRMZM2G069370	77.3385	9.68242	1.80976	5.35013	8.78933e-08	3.51518e-06	UP	mads30	MADS-transcription factor 30
GRMZM2G446201	303.811	1.15025	0.418364	2.7494	0.00597044	0.0422427	UP	zar1	Zea mays ARGOS1
GRMZM2G005859	289.157	2.54153	0.446663	5.69003	1.27019e-08	6.07883e-07	UP	caax1	CAAX amino terminal protease1
GRMZM2G043813	5.5599	5.88488	1.99649	2.94761	0.00320243	0.0263834	UP	nactf65	NAC-transcription factor 65
AC206901.3_FG005	13.0835	2.44806	0.853515	2.86821	0.00412804	0.0319008	UP	myb132	MYB-transcription factor 132
GRMZM2G046755	182.512	1.08861	0.382864	2.84333	0.00446452	0.0339266	UP	xrn5	exoribonuclease5
GRMZM2G018631	4.99991	5.72921	1.68618	3.39774	0.000679452	0.00791434	UP	ring580	RING-type E3 ligase580
GRMZM2G113800	254.817	1.29736	0.319219	4.06416	4.82068e-05	0.00087998	UP	pup9	purine permease9
GRMZM2G152135	106.801	1.80368	0.351764	5.12753	2.93563e-07	1.0235e-05	UP	hyd3	hydroxylase3
GRMZM5G894619	245.739	2.43618	0.473135	5.14902	2.61858e-07	9.21767e-06	UP	acs7	1-aminocyclopropane-1-carboxylate synthase7
GRMZM2G006212	4.02893	5.41959	1.98988	2.72358	0.00645784	0.0446231	UP	mate49	multidrug and toxic compound extrusion49
GRMZM2G010290	523.707	1.35776	0.233418	5.81685	5.9966e-09	3.20605e-07	UP	dof23	C2C2-Dof-transcription factor 23
GRMZM2G090230	397.346	1.05776	0.184765	5.72492	1.03484e-08	5.07606e-07	UP	glk41	G2-like-transcription factor 41
GRMZM5G884600	92.3733	3.38375	0.42094	8.03857	9.08902e-16	1.37443e-13	UP	glpx7	glutathione peroxidase7
GRMZM2G429000	818.251	6.57493	0.260501	25.2396	1.47294e-140	6.27376e-137	UP	gar2	gibberellin responsive2
GRMZM2G080516	78.4529	4.02113	0.698196	5.75932	8.44545e-09	4.32529e-07	UP	ereb2	AP2-EREBP-transcription factor 2
GRMZM2G438202	150.333	2.77139	0.350787	7.90048	2.77833e-15	3.94461e-13	UP	ereb205	AP2-EREBP-transcription factor 205
GRMZM2G055660	266.156	1.01122	0.228011	4.43496	9.20898e-06	0.000215913	UP	farl18	FAR1-like-transcription factor 18
GRMZM2G097841	160.159	2.24224	0.390207	5.74627	9.12319e-09	4.61223e-07	UP	andr2	anthocyanidin reductase2
GRMZM2G421033	236.94	1.28581	0.276455	4.65107	3.3021e-06	8.85504e-05	UP	ereb156	AP2-EREBP-transcription factor 156
GRMZM2G076602	54.2198	2.5888	0.672489	3.84957	0.000118324	0.00186775	UP	ereb212	AP2-EREBP-transcription factor 212
GRMZM2G143352	11.3488	3.57393	1.05964	3.37278	0.00074414	0.00853557	UP	iaa44	Aux/IAA-transcription factor 44
GRMZM2G006894	784.259	2.41849	0.271317	8.91388	4.9275e-19	1.0238e-16	UP	mha4	proton-exporting ATPase4
GRMZM2G074759	175.247	1.07369	0.250974	4.2781	1.88497e-05	0.000394531	UP	o7	opaque endosperm7
GRMZM2G428184	151.68	1.30717	0.227846	5.73707	9.63289e-09	4.80817e-07	UP	bzip114	bZIP-transcription factor 114
GRMZM2G099454	388.175	3.40659	0.749603	4.54453	5.5059e-06	0.000138493	UP	chn22	chitinase22
GRMZM2G042171	142.614	1.09073	0.317734	3.43282	0.000597328	0.00708039	UP	sfp3	sulfate transporter3
GRMZM2G122543	4.45742	5.56481	2.06956	2.68888	0.00716922	0.0482022	UP	sro1	similar to RCD one1
GRMZM2G075262	464.414	1.27624	0.177503	7.18997	6.48039e-13	6.73223e-11	UP	sol1	sympathy for the ligule1
GRMZM2G311036	165.334	3.06237	0.831586	3.68256	0.000230902	0.00327284	UP	bx10	benzoxazinone synthesis10
GRMZM2G336824	24.0547	3.25071	0.855601	3.79933	0.000145088	0.00221629	UP	bx11	benzoxazinone synthesis11
GRMZM5G828488	461.907	1.78726	0.565955	3.15796	0.00158878	0.0152413	UP	spx7	SPX domain-containing membrane protein7
GRMZM2G139878	135.76	1.51348	0.255161	5.93146	3.00253e-09	1.71662e-07	UP	at1	alkali tolerance1
GRMZM2G068701	174.739	1.14084	0.311213	3.66579	0.00024658	0.00344162	UP	aas1	auxin amido synthetase1
GRMZM2G353553	29.1857	2.06342	0.696377	2.96308	0.0030458	0.0253298	UP	bzip78	bZIP-transcription factor 78
GRMZM2G038893	76.2506	1.97149	0.678982	2.90359	0.00368911	0.0293978	UP	wakl1	wall associated kinase like1
GRMZM2G161335	2122.47	1.16031	0.197758	5.86734	4.42837e-09	2.4496e-07	UP	bx9	benzoxazinone synthesis9
GRMZM2G115981	113.846	1.95755	0.315241	6.2097	5.3087e-10	3.41736e-08	UP	wakl2	wall associated kinase like2
GRMZM6G907181	322.579	2.39603	0.269478	8.89139	6.03475e-19	1.23379e-16	UP	wakl2	wall associated kinase like2
GRMZM2G362303	40.2482	3.65241	0.698778	5.22685	1.7242e-07	6.45862e-06	UP	wakl6	wall associated kinase like6
GRMZM2G113191	3.83967	5.34687	1.93034	2.76991	0.00560725	0.0403204	UP	cah7	carbonic anhydrase7
GRMZM2G456217	827.472	8.45185	2.06346	4.09597	4.2041e-05	0.00078257	UP	ccp35	cysteine protease35
GRMZM2G042407	334.479	1.66656	0.224178	7.43411	1.05271e-13	1.23409e-11	UP	srs1	SHI/STY (SRS)-transcription factor 1
GRMZM2G400156	28.9607	1.49926	0.555744	2.69776	0.00698082	0.0472964	UP	saur5	small auxin up RNA5
GRMZM2G059138	16.2157	3.1349	0.892568	3.51222	0.000444376	0.005556	UP	saur6	small auxin up RNA6
GRMZM2G429940	1184.09	1.02033	0.253839	4.0196	5.8296e-05	0.00103351	UP	cipk6	calcineurin B-like-interacting protein kinase6
GRMZM2G079805	17.2746	4.0326	0.91209	4.42128	9.81195e-06	0.000226312	UP	vg1	vestigial glume1
GRMZM2G347280	1076.53	1.59222	0.554209	2.87296	0.00406642	0.0315487	UP	trpp1	trehalose-6-phosphate phosphatase1
GRMZM2G075229	50.241	2.5159	0.615688	4.08633	4.38251e-05	0.000812179	UP	stp12	sugar transport protein12
GRMZM6G332242	8.53311	3.39419	1.17349	2.8924	0.00382313	0.0301369	UP	thx60	Trihelix-transcription factor 60
GRMZM5G826174	74.8067	1.33496	0.418376	3.19081	0.00141874	0.0139834	UP	cle21	clavata3/esr-related21
GRMZM2G162505	6.80498	6.17466	2.28937	2.6971	0.00699467	0.04734	UP	chn6	chitinase6
GRMZM2G014392	291.721	1.78986	0.313764	5.70449	1.1669e-08	5.63729e-07	UP	vp14	viviparous14
GRMZM2G118172	13.898	5.75918	1.40436	4.10093	4.11488e-05	0.000769275	UP	vq10	VQ motif-transcription factor10
GRMZM2G155043	14.34	4.13293	0.970314	4.25937	2.05005e-05	0.00042159	UP	bhlh28	bHLH-transcription factor 28
GRMZM2G147849	240.17	1.03939	0.315006	3.29958	0.00096828	0.0105255	UP	cel30	cellulase30
GRMZM2G301089	209.438	1.44238	0.334571	4.31112	1.62426e-05	0.000346781	UP	bhlh103	bHLH-transcription factor 103
GRMZM2G143204	59.8255	2.96267	0.46154	6.41911	1.37074e-10	9.93891e-09	UP	wrky30	WRKY-transcription factor 30
GRMZM2G039978	79.9895	5.69299	0.821216	6.93239	4.13783e-12	3.7104e-10	UP	caspl6	casparian-strip-membrane-domain-like6
GRMZM2G177046	4.88083	5.69625	1.53247	3.71704	0.000201572	0.00291698	UP	bzip26	bZIP-transcription factor 26
GRMZM2G115516	111.489	1.11074	0.3525	3.15103	0.00162696	0.015497	UP	tcptf5	TCP-transcription factor 5
GRMZM2G046163	7.90855	3.27307	1.11528	2.93475	0.00333821	0.0271692	UP	tsah1	tryptophan synthase A homolog1
GRMZM2G470422	20.553	2.24108	0.729534	3.07194	0.00212673	0.0192052	UP	cchh5	Cys2His2 Zinc Finger5
GRMZM2G085381	396.696	5.91711	0.809622	7.30849	2.70158e-13	2.92549e-11	UP	bx1	benzoxazinless1
GRMZM2G085661	781.372	2.92173	0.494957	5.90299	3.56979e-09	2.01442e-07	UP	bx2	benzoxazinone synthesis2
GRMZM2G154414	234.121	1.00604	0.281854	3.56936	0.000357859	0.00466842	UP	cki8	cyclin-dependent kinase inhibitor8
GRMZM2G133781	56.8308	3.33824	0.756383	4.41343	1.01746e-05	0.000232786	UP	chn27	chitinase27
GRMZM2G080168	13.8861	2.55333	0.949111	2.69023	0.00714025	0.0480707	UP	bhlh141	bHLH-transcription factor 141
GRMZM2G122277	1131.76	1.13434	0.194116	5.84364	5.10731e-09	2.77707e-07	UP	thx44	Trihelix-transcription factor 44
AC193632.2_FG002	44.3461	1.43038	0.452343	3.16217	0.001566	0.0150567	UP	chn35	chitinase35
GRMZM2G105954	843.305	1.59399	0.256384	6.2172	5.06098e-10	3.2827e-08	UP	abh3	abscisic acid 8'-hydroxylase3
GRMZM2G359986	18.5615	2.71827	0.766268	3.54741	0.000389032	0.00500106	UP	wakl27	wall associated kinase like27
GRMZM2G148561	145.687	1.29352	0.246411	5.24942	1.52576e-07	5.80892e-06	UP	wrky94	WRKY-transcription factor 94
GRMZM2G147756	917.187	1.18619	0.421207	2.81617	0.00486002	0.0362002	UP	burp8	BURP domain-containing protein-RD22-like8
GRMZM2G052067	15.4846	2.15383	0.792536	2.71764	0.00657492	0.0451356	UP	cipk27	calcineurin B-like-interacting protein kinase27
GRMZM2G063203	80.5343	1.44392	0.297896	4.84707	1.25299e-06	3.75839e-05	UP	thx16	Trihelix-transcription factor 16
GRMZM2G006762	20.2186	2.23678	0.78118	2.86333	0.00419209	0.0322666	UP	apy9	apyrase9
GRMZM2G017606	193.333	1.05017	0.391369	2.68332	0.00728941	0.0488333	UP	srs3	SHI/STY (SRS)-transcription factor 3
GRMZM2G171423	795.658	1.33791	0.441271	3.03195	0.00242976	0.0212612	UP	spx5	SPX domain-containing membrane protein5
GRMZM2G139372	130.222	2.57388	0.408868	6.29515	3.07103e-10	2.08732e-08	UP	bhlh51	bHLH-transcription factor 51
GRMZM2G395114	684.53	2.06721	0.179135	11.5399	8.30006e-31	3.78779e-28	UP	ast91	anti-sigma factor antagonist domain of sulfate transporter91
GRMZM2G049538	3.43537	5.18913	1.76285	2.9436	0.00324416	0.0266156	UP	tps1	terpene synthase1
GRMZM2G021786	59.1021	2.64458	0.796449	3.32046	0.000898704	0.00990823	UP	sk1	silkless ears1
GRMZM2G051921	6.34618	4.60309	1.63616	2.81335	0.00490282	0.036434	UP	chn5	chitinase5
GRMZM2G010356	58.7368	2.51915	0.743753	3.38708	0.000706412	0.00816881	UP	tps17	terpene synthase17
GRMZM2G082434	86.75	4.33083	1.32707	3.26345	0.00110063	0.0115752	UP	aaap14	amino acid/auxin permease14
GRMZM5G854138	114.669	6.47734	1.50371	4.30756	1.65065e-05	0.000351827	UP	aasr2	abscisic acid stress ripening2
GRMZM2G035599	13.981	1.70834	0.63377	2.69552	0.0070278	0.0475333	UP	rpi1	ribose 5-phosphate isomerase1
GRMZM2G045706	9.37522	3.05456	1.10149	2.77311	0.00555242	0.0400388	UP	ccp14	cysteine protease14
GRMZM2G330049	71.0218	1.04244	0.313346	3.32681	0.000878477	0.00973141	UP	cipk16	calcineurin B-like-interacting protein kinase16
GRMZM2G388297	15.9846	1.7874	0.606212	2.94847	0.00319353	0.0263186	UP	smr12	siamese-related12
GRMZM2G153575	106.45	2.03822	0.380213	5.36074	8.28797e-08	3.3303e-06	UP	thx46	Trihelix-transcription factor 46
GRMZM5G813532	41.929	2.97102	0.649188	4.57651	4.72788e-06	0.000121189	UP	bbx7	b-box7
GRMZM2G308752	11.093	4.02411	1.05974	3.79725	0.000146311	0.00223097	UP	cipk36	calcineurin B-like-interacting protein kinase36
GRMZM2G316136	9.03228	4.07495	1.09611	3.71766	0.000201077	0.00291644	UP	cipk35	calcineurin B-like-interacting protein kinase35
GRMZM2G101409	63.6304	2.39079	0.74602	3.20473	0.00135191	0.0134591	UP	vq16	VQ motif-transcription factor16
GRMZM2G169951	4.26147	5.50311	1.73262	3.17618	0.0014923	0.0145197	UP	slac4	slow anion channel-associated4
GRMZM2G176489	8.81337	3.97791	1.34405	2.95965	0.00307988	0.0255716	UP	wrky56	WRKY-transcription factor 56
GRMZM2G426917	39.5226	2.83204	1.04542	2.709	0.00674855	0.0460222	UP	wakl23	wall associated kinase like23
GRMZM2G378442	38.0286	2.61997	0.567231	4.61887	3.85837e-06	0.000101616	UP	vq19	VQ motif-transcription factor19
GRMZM2G327349	4.58783	5.60504	2.08621	2.68671	0.00721585	0.0484393	UP	wrky99	WRKY-transcription factor 99
GRMZM5G818655	158.688	3.0017	0.446552	6.72195	1.79313e-11	1.4594e-09	UP	thx41	Trihelix-transcription factor 41
GRMZM2G050997	79.8869	2.85075	0.597492	4.77119	1.83144e-06	5.31866e-05	UP	cko2	cytokinin oxidase 2
GRMZM2G140107	54.7518	1.6103	0.472464	3.4083	0.000653682	0.00764904	UP	sps2	sucrose phosphate synthase2
GRMZM2G027375	125.044	1.47206	0.32417	4.54102	5.59824e-06	0.000139989	UP	arm15	armadillo domain protein15
GRMZM2G059562	97.2231	2.26256	0.402631	5.61943	1.91587e-08	8.9298e-07	UP	wrky81	WRKY-transcription factor 81
GRMZM2G158328	57.4588	2.44235	0.569033	4.29211	1.76984e-05	0.000373184	UP	wrky40	WRKY-transcription factor 40
GRMZM2G069274	50.6046	2.38957	0.625694	3.81907	0.000133958	0.00207229	UP	wox13a	WUSCHEL-related homeobox-transcription factor 13a
GRMZM2G040298	67.1829	1.1368	0.418598	2.71573	0.00661308	0.045358	UP	wrky29	WRKY-transcription factor 29
GRMZM2G159937	238.17	1.76339	0.318332	5.53947	3.03383e-08	1.36261e-06	UP	bhlh57	bHLH-transcription factor 57
GRMZM2G151763	23.3262	6.48281	1.35255	4.79303	1.64283e-06	4.80917e-05	UP	wrky95	WRKY-transcription factor 95
GRMZM2G429899	469.527	1.77882	0.171842	10.3515	4.11894e-25	1.2837e-22	UP	sh2	shrunken2
AC198725.4_FG009	16.51	5.97078	1.54984	3.85252	0.000116909	0.00184884	UP	wrky64	WRKY-transcription factor 64
GRMZM2G066428	35.2575	4.74596	1.00012	4.74541	2.08089e-06	5.94182e-05	UP	aaap26	amino acid/auxin permease26
GRMZM2G093175	174.036	1.4261	0.328326	4.34355	1.40196e-05	0.000304923	UP	asn2	asparagine synthetase2
GRMZM2G119186	202.203	1.33063	0.280211	4.74866	2.04768e-06	5.86008e-05	UP	chi3	chalcone flavanone isomerase3
GRMZM2G320506	200.72	2.86386	0.515482	5.5557	2.76503e-08	1.25735e-06	UP	cdpk10	calcium-dependent protein kinase 10
GRMZM2G414159	11.6159	6.94769	1.80908	3.84046	0.000122806	0.0019266	UP	thx19	Trihelix-transcription factor 19
GRMZM2G064360	219.131	5.41073	1.12588	4.8058	1.54133e-06	4.53805e-05	UP	chn20	chitinase20
GRMZM2G029087	46.2911	2.75738	0.897855	3.07107	0.00213291	0.019227	UP	bi1	bax inhibitor1
GRMZM2G493549	94.6929	1.22613	0.358756	3.41772	0.000631486	0.00743013	UP	smr10	siamese-related10
GRMZM2G050080	145.094	1.571	0.414648	3.78876	0.000151403	0.00229086	UP	saur52	small auxin up RNA52
GRMZM2G075333	113.856	1.66403	0.449105	3.70521	0.000211217	0.00303933	UP	bm5	brown midrib5
GRMZM2G120320	268.427	3.05793	0.631976	4.83867	1.30708e-06	3.89776e-05	UP	wrky48	WRKY-transcription factor 48
GRMZM2G178603	41.985	2.24048	0.557306	4.0202	5.81481e-05	0.00103197	UP	tcptf16	TCP-transcription factor 16
GRMZM2G169580	49.5108	2.30755	0.544522	4.23775	2.25769e-05	0.00045901	UP	thx20	Trihelix-transcription factor 20
GRMZM2G135291	6.78583	6.17236	1.57219	3.92596	8.63852e-05	0.00143911	UP	sh4	shrunken4
GRMZM2G074053	1111.8	1.10902	0.175953	6.30291	2.92104e-10	2.00134e-08	UP	aaap35	amino acid/auxin permease35
GRMZM2G325038	177.428	1.10507	0.282975	3.90517	9.41574e-05	0.00154546	UP	thx50	Trihelix-transcription factor 50
GRMZM2G161641	34.9196	3.82564	0.98524	3.88295	0.000103197	0.00166496	UP	aaap36	amino acid/auxin permease36
GRMZM2G020799	9.67717	6.68426	1.89736	3.52293	0.000426806	0.0053573	UP	bzip13	bZIP-transcription factor 13
GRMZM2G077755	11.4537	2.70954	0.966482	2.80351	0.00505493	0.0372073	UP	tcptf26	TCP-transcription factor 26
GRMZM2G055150	83.1252	4.95535	0.818856	6.05155	1.43456e-09	8.60599e-08	UP	trpp7	trehalose-6-phosphate phosphatase7
GRMZM2G479760	64.2069	1.6716	0.458159	3.64851	0.000263766	0.00364368	UP	bzip4	bZIP-transcription factor 4
GRMZM2G154332	12.9966	1.92753	0.706153	2.72962	0.00634067	0.043946	UP	saur56	small auxin up RNA56
GRMZM2G080247	4.41187	5.55037	2.00645	2.76626	0.00567027	0.0406706	UP	wakl31	wall associated kinase like31
GRMZM2G162359	7.49149	6.31361	1.81267	3.48305	0.000495738	0.00605307	UP	chn7	chitinase7
GRMZM2G097030	9.95513	3.15332	0.999633	3.15447	0.00160788	0.0153612	UP	cngt1	cytokinin N-glucosyl transferase1
GRMZM2G092137	159.71	1.41554	0.486212	2.91136	0.00359855	0.028811	UP	bzip9	bZIP-transcription factor 9
GRMZM2G174396	148.713	1.36392	0.488416	2.79254	0.00522963	0.038218	UP	trpp8	trehalose-6-phosphate phosphatase8
GRMZM2G451965	97.6216	1.45853	0.316122	4.61383	3.9531e-06	0.000103829	UP	cel29	cellulase29
GRMZM2G029153	25.7941	1.5801	0.571758	2.76359	0.005717	0.0409139	UP	stp19	sugar transport protein19
GRMZM2G129018	843.534	1.68834	0.256262	6.58835	4.44752e-11	3.42352e-09	UP	cipk20	calcineurin B-like-interacting protein kinase20
GRMZM2G375307	450.535	1.25557	0.206594	6.07746	1.221e-09	7.37683e-08	UP	thx48	Trihelix-transcription factor 48
GRMZM2G012636	19.914	4.63066	0.877765	5.27551	1.32388e-07	5.12622e-06	UP	saur65	small auxin up RNA65
GRMZM2G105419	19.8577	7.7214	1.30948	5.89652	3.71239e-09	2.07601e-07	UP	saur68	small auxin up RNA68
GRMZM2G081949	1213.79	2.22587	0.448677	4.96098	7.01396e-07	2.23502e-05	UP	remo4	remorin4
GRMZM2G374971	58.1842	4.90577	1.38039	3.55391	0.000379554	0.00490389	UP	sip1	stress-induced protein1
GRMZM2G119705	976.309	5.54126	1.3074	4.23836	2.25155e-05	0.000458125	UP	rip2	ribosome-inactivating protein2
GRMZM2G177050	96.5862	4.18842	0.689624	6.07349	1.2516e-09	7.54384e-08	UP	cipk29	calcineurin B-like-interacting protein kinase29
GRMZM2G079219	30.2417	5.25968	0.96874	5.4294	5.65432e-08	2.40436e-06	UP	wakl39	wall associated kinase like39
GRMZM2G113421	7.70706	4.85994	1.44663	3.35949	0.000780859	0.00886917	UP	wakl41	wall associated kinase like41
GRMZM2G111926	27.3406	2.52355	0.860731	2.93186	0.00336934	0.0274051	UP	sweet17b	sugars will eventually be exported transporter17b
GRMZM2G031827	1007.75	6.46316	0.783044	8.25389	1.53319e-16	2.51168e-14	UP	c3h36	C3H-transcription factor 336
GRMZM2G057116	4.73012	5.65295	1.94608	2.90478	0.00367509	0.0293135	UP	wrky34	WRKY-transcription factor 34
GRMZM2G449681	481.126	3.06073	0.596456	5.13152	2.87405e-07	1.00615e-05	UP	wrky92	WRKY-transcription factor 92
GRMZM2G033230	42.3872	1.11829	0.402807	2.77623	0.00549933	0.039757	UP	bzip108	bZIP-transcription factor 108
GRMZM2G179274	30.5381	3.806	0.530471	7.17476	7.2433e-13	7.40439e-11	UP	thx49	Trihelix-transcription factor 49
GRMZM2G180668	80.8292	1.3985	0.400561	3.49135	0.000480594	0.00590483	UP	vq44	VQ motif-transcription factor44
GRMZM2G117007	181.319	1.97541	0.499943	3.95127	7.77365e-05	0.00131304	UP	c3h7	C3H-transcription factor 37
GRMZM2G145554	218.553	2.78344	0.701828	3.96599	7.30918e-05	0.00125029	UP	wrky28	WRKY-transcription factor 28
GRMZM2G094165	196.44	1.69144	0.21149	7.99772	1.26745e-15	1.8942e-13	UP	cah6	carbonic anhydrase6
GRMZM2G094356	2.69396	4.83837	1.77863	2.72029	0.00652253	0.0449897	UP	caspl41	casparian-strip-membrane-domain-like41
GRMZM5G812272	84.233	1.62767	0.377269	4.31434	1.60082e-05	0.000342348	UP	wrky42	WRKY-transcription factor 42
GRMZM2G144028	135.359	1.47602	0.383564	3.84818	0.000118998	0.00187723	UP	rlk8	receptor-like protein kinase8
AC193786.3_FG005	17.8723	2.20166	0.651085	3.38152	0.000720863	0.0083096	UP	bhlh54	bHLH-transcription factor 54
GRMZM2G371033	405.151	1.21035	0.283485	4.26954	1.9588e-05	0.000406654	UP	sbp18	SBP-transcription factor 18
GRMZM2G316362	940.301	2.71073	0.921672	2.9411	0.00327048	0.0267886	UP	sacd9	stearoyl-acyl-carrier-protein desaturase9
GRMZM2G146206	3951.27	1.34452	0.218308	6.15881	7.3292e-10	4.64777e-08	UP	tpi5	triose phosphate isomerase5
GRMZM2G036448	141.061	2.97423	0.541372	5.49386	3.93235e-08	1.72081e-06	UP	aaap57	amino acid/auxin permease57
GRMZM2G024476	29.3876	3.29066	0.603256	5.45483	4.90184e-08	2.1054e-06	UP	cko4b	cytokinin oxidase4b
GRMZM2G148022	243.648	2.56335	0.338672	7.56883	3.76614e-14	4.60514e-12	UP	tcptf29	TCP-transcription factor 29
GRMZM2G108798	314.141	1.05168	0.297848	3.53092	0.00041412	0.00523665	UP	srs5	SHI/STY (SRS)-transcription factor 5
GRMZM2G420715	53.8587	4.74908	1.53053	3.1029	0.00191635	0.0176531	UP	vq33	VQ motif-transcription factor33
GRMZM2G073223	162.758	1.73299	0.304299	5.69502	1.23359e-08	5.92585e-07	UP	sbt13	subtilisin13
GRMZM2G142751	8.61153	6.51601	1.36149	4.78596	1.70174e-06	4.97026e-05	UP	tcptf10	TCP-transcription factor 10
GRMZM2G010433	238.817	1.19542	0.308794	3.87127	0.00010827	0.0017315	UP	aaap48	amino acid/auxin permease48
GRMZM2G383404	124.657	2.10858	0.424798	4.96372	6.91552e-07	2.20916e-05	UP	cgt2	C-glucosyl transferase2
GRMZM2G369629	31.7325	6.93961	1.1294	6.14452	8.02057e-10	5.02158e-08	UP	bhlh123	bHLH-transcription factor 123
GRMZM2G371793	190.17	3.52945	0.252671	13.9685	2.42554e-44	2.13749e-41	UP	vsp2	vegetative storage protein2
AC234575.1_FG003	65.9899	5.30808	0.697854	7.60629	2.82075e-14	3.48247e-12	UP	thr3	threonine synthase3
GRMZM2G012724	148.376	3.57944	0.797007	4.4911	7.08579e-06	0.000172134	UP	wrky83	WRKY-transcription factor 83
GRMZM2G121565	246.532	1.74543	0.303372	5.75342	8.74571e-09	4.45693e-07	UP	bak4	brassinosteroid insensitive1-associated receptor kinase 4
GRMZM2G125034	47.5024	2.44073	0.496613	4.91475	8.88946e-07	2.75369e-05	UP	arm14	armadillo domain protein14
GRMZM2G132212	565.586	1.0922	0.290177	3.76392	0.000167268	0.00248529	UP	rlk10	receptor-like protein kinase10
GRMZM2G174558	89.5202	1.12125	0.323542	3.46555	0.000529149	0.00639383	UP	vq36	VQ motif-transcription factor36
GRMZM5G863420	75.6936	2.37182	0.543013	4.36788	1.2546e-05	0.000277597	UP	wrky82	WRKY-transcription factor 82
GRMZM2G453571	15.7775	5.90566	1.48769	3.96968	7.19699e-05	0.00123474	UP	wrky117	WRKY-transcription factor 117
GRMZM2G154678	17.8585	2.59542	0.943067	2.75211	0.00592132	0.0419649	UP	cel3	cellulase3
GRMZM2G080354	564.532	5.61387	1.36105	4.12466	3.71288e-05	0.000709165	UP	trpp11	trehalose-6-phosphate phosphatase11
GRMZM2G055273	55.6617	1.08185	0.355185	3.04587	0.00232005	0.0205445	UP	caspl43	casparian-strip-membrane-domain-like43
GRMZM2G333049	39.1365	5.9544	1.03715	5.74113	9.40489e-09	4.71422e-07	UP	vq53	VQ motif-transcription factor53
GRMZM2G438606	62.5611	2.1466	0.5209	4.12094	3.77337e-05	0.000720182	UP	bgh3	big grain1 homolog3
GRMZM2G007134	15.413	7.35497	1.21822	6.0375	1.56524e-09	9.30265e-08	UP	bgh2	big grain1 homolog2
GRMZM2G358931	3059.12	1.05605	0.105695	9.9915	1.66043e-23	4.66307e-21	UP	cki4	cyclin-dependent kinase inhibitor4
GRMZM2G057529	344.023	3.87827	0.292475	13.2602	3.94068e-40	2.72184e-37	UP	cct54	CO CO-LIKE TIMING OF CAB1 protein domain54
GRMZM2G413337	185.707	1.94128	0.336054	5.7767	7.61811e-09	3.96599e-07	UP	smr5	siamese-related5
GRMZM2G180262	266.974	1.61908	0.356072	4.54706	5.44005e-06	0.000137242	UP	vq58	VQ motif-transcription factor58
GRMZM2G042895	152.719	3.89356	1.20519	3.23067	0.00123502	0.0125946	UP	bhlh116	bHLH-transcription factor 116
GRMZM2G110145	1302.58	1.35029	0.215279	6.27231	3.55731e-10	2.37986e-08	UP	thx43	Trihelix-transcription factor 43
GRMZM2G052100	21.1808	2.54796	0.688033	3.70326	0.00021285	0.00305939	UP	aasr5	abscisic acid stress ripening5
GRMZM2G425072	3.35504	5.15735	1.7773	2.90179	0.00371039	0.0295398	UP	saur76	small auxin up RNA76
GRMZM2G322582	14.342	2.79237	0.741366	3.76652	0.000165539	0.0024639	UP	wakl58	wall associated kinase like58
GRMZM2G415229	394.381	2.32367	0.143109	16.2371	2.75751e-59	4.14535e-56	UP	thx10	Trihelix-transcription factor 10
GRMZM2G126957	483.18	6.59171	0.280137	23.5303	1.99785e-122	6.38214e-119	UP	ca2p7	CCAAT-HAP2-transcription factor 27
GRMZM2G354209	15.2123	3.30176	0.784215	4.21028	2.55058e-05	0.000511638	UP	saur78	small auxin up RNA78
GRMZM2G042920	34.261	3.30211	0.596397	5.53676	3.08116e-08	1.38114e-06	UP	bhlh7	bHLH-transcription factor 7
GRMZM2G324781	53.463	2.57244	0.542932	4.73805	2.15782e-06	6.12046e-05	UP	chr35	chromatin remodeling factor35
GRMZM2G445575	233.275	4.47485	0.910154	4.91658	8.80681e-07	2.73139e-05	UP	bzip113	bZIP-transcription factor 113
GRMZM2G442000	210.643	2.63616	0.354674	7.43262	1.06467e-13	1.2424e-11	UP	saur79	small auxin up RNA79
GRMZM2G178025	183.157	1.82326	0.266071	6.85253	7.25569e-12	6.28564e-10	UP	cel22	cellulase22
GRMZM2G379898	87.7426	2.0722	0.41227	5.02631	5e-07	1.65304e-05	UP
GRMZM2G393062	121.944	1.82005	0.493175	3.69048	0.000223835	0.00318681	UP
GRMZM2G055698	298.642	3.11582	0.401857	7.75356	8.93532e-15	1.18317e-12	UP
GRMZM2G055704	217.389	1.47213	0.291399	5.05192	4.37382e-07	1.46882e-05	UP
GRMZM2G399311	12.3428	7.03621	1.67895	4.19083	2.77934e-05	0.000552565	UP
GRMZM2G173826	2.9864	4.98548	1.81687	2.744	0.00606964	0.0426142	UP
GRMZM2G472266	291.687	1.21708	0.387342	3.14214	0.0016772	0.0158926	UP
GRMZM2G136081	690.352	1.08339	0.20075	5.3967	6.78774e-08	2.81603e-06	UP
GRMZM2G035243	913.709	1.04236	0.21558	4.83514	1.33054e-06	3.95386e-05	UP
GRMZM2G075459	59.1164	6.23205	2.23342	2.79036	0.00526498	0.0384324	UP
GRMZM2G319057	172.784	2.68677	0.389917	6.89063	5.55474e-12	4.89506e-10	UP
GRMZM2G075712	40.228	1.8006	0.504187	3.57129	0.000355229	0.00464122	UP
GRMZM2G154007	357.084	6.6436	1.21423	5.47143	4.46409e-08	1.9271e-06	UP
GRMZM2G004523	36.2629	3.54158	1.04287	3.39598	0.000683844	0.00794739	UP
GRMZM2G162535	87.6809	1.16985	0.391509	2.98804	0.00280771	0.0238069	UP
GRMZM2G015219	2941.77	1.0148	0.132118	7.68104	1.57806e-14	2.02658e-12	UP
GRMZM2G003506	6.68262	4.67872	1.50844	3.10169	0.00192416	0.0177012	UP
GRMZM2G365544	63.0104	1.87646	0.654199	2.86833	0.00412646	0.0318983	UP
GRMZM2G012758	1696.89	5.56296	1.00489	5.53588	3.0967e-08	1.38114e-06	UP
GRMZM2G149038	8.35184	6.47283	1.83413	3.52911	0.000416956	0.00526209	UP
GRMZM2G102483	20.7364	1.90373	0.687369	2.76958	0.0056128	0.0403263	UP
GRMZM2G171736	8.39827	6.4809	1.38561	4.6773	2.9068e-06	7.90278e-05	UP
GRMZM2G060148	118.676	2.61238	0.534032	4.89181	9.99147e-07	3.05068e-05	UP
GRMZM2G093305	82.4242	1.01467	0.303866	3.33922	0.000840153	0.00939585	UP
GRMZM2G160506	259.271	1.5335	0.289693	5.29354	1.19969e-07	4.71683e-06	UP
GRMZM2G179432	1710.19	1.5912	0.498037	3.19495	0.00139857	0.013832	UP
GRMZM2G096231	124.821	1.01149	0.374467	2.70115	0.00691009	0.0469042	UP
GRMZM2G043976	16.4351	3.97549	1.4588	2.72518	0.00642671	0.0444496	UP
GRMZM2G307992	213.777	1.28175	0.321391	3.98815	6.65901e-05	0.00115846	UP
GRMZM2G006981	320.504	2.33371	0.312719	7.46266	8.47946e-14	1.01262e-11	UP
GRMZM2G407825	592.512	1.01957	0.206018	4.94892	7.46256e-07	2.35448e-05	UP
GRMZM2G107481	65.0297	1.19412	0.397994	3.00034	0.00269676	0.023096	UP
GRMZM2G312661	196.103	3.26805	0.799068	4.08982	4.31703e-05	0.000801788	UP
GRMZM2G106408	185.154	1.59587	0.51222	3.1156	0.00183572	0.0171422	UP
GRMZM2G317033	65.9601	5.9953	0.61656	9.72378	2.38755e-22	6.42276e-20	UP
GRMZM2G062425	3505.12	1.36329	0.0720725	18.9155	8.50148e-80	1.67126e-76	UP
GRMZM5G811034	57.379	9.25207	1.10854	8.34618	7.05055e-17	1.21746e-14	UP
GRMZM2G108523	3.12257	5.05367	1.72932	2.92235	0.00347402	0.0280424	UP
GRMZM5G894031	138.076	1.00531	0.362458	2.77358	0.00554427	0.0400252	UP
GRMZM5G862467	4.07121	5.43654	1.67299	3.24961	0.00115565	0.012004	UP
GRMZM2G382774	212.114	1.0069	0.229169	4.39372	1.11428e-05	0.000251117	UP
GRMZM2G036484	10.693	6.82931	1.29683	5.26614	1.3932e-07	5.35385e-06	UP
GRMZM2G042881	772.958	1.02324	0.124264	8.2344	1.80461e-16	2.93749e-14	UP
GRMZM2G068826	9.38796	3.45735	1.26544	2.73213	0.0062927	0.0437694	UP
GRMZM2G395950	14.9858	5.87257	1.43136	4.10279	4.08196e-05	0.00076536	UP
GRMZM2G087878	31.7294	2.1289	0.664226	3.20508	0.00135027	0.013448	UP
GRMZM5G827566	17.0321	4.99154	1.18982	4.1952	2.72636e-05	0.00054476	UP
GRMZM5G845018	13.9436	4.1397	0.914118	4.52862	5.9369e-06	0.000147161	UP
GRMZM2G396482	129.666	7.98674	0.832948	9.58853	8.93501e-22	2.28343e-19	UP
GRMZM2G327907	67.3709	1.49235	0.503405	2.96451	0.00303163	0.0252366	UP
GRMZM2G425719	351.608	1.14667	0.280796	4.08364	4.43356e-05	0.000819856	UP
GRMZM2G046947	8.22941	6.4508	1.36011	4.74284	2.1074e-06	6.0041e-05	UP
GRMZM5G859786	4.38338	5.54289	2.02028	2.74363	0.00607638	0.0426147	UP
GRMZM2G012306	57.5411	1.28084	0.429267	2.98378	0.00284708	0.0240692	UP
GRMZM2G304897	8.96004	6.57135	1.90407	3.45122	0.000558064	0.00669258	UP
GRMZM2G009421	33.1378	8.46044	1.12726	7.50528	6.12958e-14	7.42406e-12	UP
GRMZM2G433184	15.7897	2.13267	0.731602	2.91507	0.00355611	0.0285696	UP
GRMZM2G080530	84.4437	1.44521	0.524594	2.75491	0.00587079	0.0416876	UP
GRMZM2G159587	17.049	7.50082	2.55055	2.94087	0.00327295	0.0267916	UP
GRMZM5G811095	16.1426	3.24446	0.783014	4.14355	3.4197e-05	0.000659576	UP
GRMZM2G013650	11.0942	2.98168	1.10833	2.69025	0.00713989	0.0480707	UP
GRMZM2G428216	163.218	3.13331	1.00593	3.11482	0.00184056	0.0171669	UP
GRMZM2G088613	212.562	2.01356	0.367425	5.48018	4.24905e-08	1.84989e-06	UP
GRMZM2G071873	44.3284	4.69745	1.00305	4.68317	2.82466e-06	7.71227e-05	UP
GRMZM2G090379	21.0083	6.33762	1.15529	5.48575	4.1171e-08	1.79858e-06	UP
GRMZM2G090411	57.6084	2.66097	0.403685	6.59172	4.34769e-11	3.35678e-09	UP
AC203989.4_FG001	1301.84	2.15848	0.543733	3.96973	7.19532e-05	0.00123474	UP
GRMZM2G392791	133.317	1.7612	0.335728	5.24592	1.55508e-07	5.90514e-06	UP
GRMZM2G129597	397.095	3.0661	0.303996	10.086	6.37155e-24	1.82957e-21	UP
GRMZM2G136347	29.5463	7.56708	1.31608	5.74973	8.93885e-09	4.54157e-07	UP
GRMZM2G337581	123.735	5.07706	0.377953	13.433	3.87195e-41	2.99854e-38	UP
GRMZM2G113726	893.006	1.42989	0.234003	6.11059	9.92641e-10	6.11276e-08	UP
AC187262.4_FG007	4072.54	1.77012	0.307674	5.75324	8.75481e-09	4.45693e-07	UP
GRMZM2G533147	23.485	6.49916	1.23522	5.26152	1.42867e-07	5.45758e-06	UP
AC197432.4_FG001	14.8356	7.30049	1.21286	6.01923	1.75249e-09	1.03434e-07	UP
GRMZM2G126463	7.22166	3.39443	1.10808	3.06336	0.00218867	0.0196535	UP
GRMZM2G391281	9.17446	6.60771	1.43049	4.61918	3.85256e-06	0.000101606	UP
GRMZM2G391288	6.84266	6.18345	1.37732	4.48948	7.13957e-06	0.000172871	UP
GRMZM2G061791	172.676	5.37701	0.389144	13.8175	1.99765e-43	1.70173e-40	UP
AC234203.1_FG009	507.525	1.61143	0.189088	8.52212	1.56664e-17	2.90123e-15	UP
AC234203.1_FG010	1040.58	1.70665	0.249429	6.84222	7.79756e-12	6.73224e-10	UP
GRMZM2G427451	1254.71	1.05549	0.239803	4.40151	1.07502e-05	0.000244173	UP
GRMZM2G025302	38.3518	2.43453	0.761126	3.19859	0.00138103	0.0137115	UP
GRMZM2G048129	87.899	2.10145	0.395363	5.31524	1.06515e-07	4.24003e-06	UP
GRMZM2G353485	15.3568	3.45906	1.12702	3.06922	0.00214615	0.019326	UP
GRMZM2G412846	138.058	1.09422	0.377129	2.90144	0.00371448	0.0295539	UP
GRMZM2G386460	44.2068	2.08268	0.475619	4.37887	1.19296e-05	0.000266031	UP
AC206031.3_FG007	20.3175	2.77822	0.625424	4.44214	8.90677e-06	0.000209211	UP
GRMZM2G031065	14.219	3.25397	1.02677	3.16913	0.00152896	0.0147784	UP
GRMZM2G442763	320.996	2.26166	0.191042	11.8386	2.46643e-32	1.18928e-29	UP
GRMZM2G141607	140.712	3.12813	0.395814	7.90305	2.72166e-15	3.88574e-13	UP
GRMZM5G829831	339.067	7.04541	0.37197	18.9408	5.25953e-80	1.1201e-76	UP
GRMZM2G004191	24.6636	5.54845	0.939982	5.90272	3.57561e-09	2.01442e-07	UP
GRMZM2G164872	25.8197	6.66327	1.30726	5.09714	3.44832e-07	1.1813e-05	UP
AC234528.1_FG001	718.359	5.79	0.5765	10.0434	9.82616e-24	2.79019e-21	UP
GRMZM2G022866	169.741	1.45649	0.456604	3.18983	0.00142358	0.014002	UP
GRMZM2G023059	36.0725	2.16351	0.601421	3.59732	0.000321508	0.00428243	UP
GRMZM5G825090	92.1606	2.33571	0.332235	7.0303	2.06093e-12	1.92223e-10	UP
GRMZM2G144978	10.4499	5.30521	1.36785	3.87849	0.000105105	0.00168935	UP
GRMZM2G144982	56.5132	2.9655	0.428806	6.91571	4.65532e-12	4.13095e-10	UP
GRMZM2G342687	6.99425	3.73755	1.39639	2.67658	0.00743771	0.049564	UP
AC186619.3_FG001	4.59612	5.61053	1.6034	3.49915	0.000466736	0.00577766	UP
GRMZM2G101245	122.602	1.545	0.381992	4.0446	5.24115e-05	0.000944589	UP
GRMZM2G125557	516.492	1.05624	0.239172	4.41623	1.00439e-05	0.000230416	UP
GRMZM2G059397	107.644	3.31772	0.594115	5.58431	2.34634e-08	1.07653e-06	UP
GRMZM5G817046	188.92	5.90575	1.80941	3.26392	0.00109883	0.011561	UP
GRMZM2G069656	141.675	1.59016	0.354222	4.48917	7.14996e-06	0.000172871	UP
GRMZM2G101052	12.9515	4.02302	1.06112	3.79129	0.000149868	0.00227301	UP
AC217910.3_FG004	5.32151	5.82177	1.75676	3.31392	0.000919964	0.0101077	UP
GRMZM2G003426	28.736	2.36288	0.603354	3.91625	8.99369e-05	0.00148477	UP
GRMZM2G078389	7.93781	6.39981	1.59385	4.01531	5.93666e-05	0.00104777	UP
GRMZM2G026406	9.90238	2.79725	0.937635	2.9833	0.00285159	0.024099	UP
GRMZM2G067626	73.4628	1.56115	0.448843	3.47817	0.000504844	0.00614664	UP
GRMZM2G439544	30.8999	5.55948	0.794909	6.99386	2.67433e-12	2.48528e-10	UP
GRMZM2G044992	6.88148	6.19284	1.45502	4.2562	2.07933e-05	0.000427166	UP
GRMZM2G412630	97.7635	2.93732	0.481667	6.09823	1.07252e-09	6.55726e-08	UP
GRMZM2G171559	46.8114	4.67357	0.650178	7.18815	6.56771e-13	6.76792e-11	UP
GRMZM2G153208	19.016	2.36977	0.786994	3.01117	0.00260242	0.0224693	UP
GRMZM2G317021	16.2358	2.41063	0.773238	3.11757	0.00182346	0.017051	UP
GRMZM2G091320	12.6317	5.57379	1.67494	3.32776	0.000875466	0.00970646	UP
GRMZM2G001764	414.326	1.11635	0.336885	3.31376	0.000920516	0.0101095	UP
GRMZM5G827440	6.63299	6.13777	1.82037	3.37171	0.000747033	0.00854983	UP
GRMZM2G064605	91.5118	1.22244	0.442198	2.76447	0.0057015	0.0408403	UP
GRMZM2G020073	7.99013	6.40942	1.42721	4.49087	7.09327e-06	0.000172152	UP
GRMZM2G012119	22.7531	2.41059	0.719413	3.35077	0.000805865	0.0091248	UP
GRMZM2G058244	14.0492	7.22236	1.21221	5.95803	2.55294e-09	1.47943e-07	UP
GRMZM2G103559	44.3519	1.83956	0.617494	2.97907	0.00289122	0.0243587	UP
GRMZM2G044236	21.9529	5.82692	1.01678	5.73073	9.99972e-09	4.96219e-07	UP
GRMZM2G114036	12.9239	2.54369	0.846286	3.00571	0.00264958	0.0227836	UP
GRMZM5G872578	27.4358	2.61443	0.695856	3.75715	0.000171861	0.00254466	UP
GRMZM2G038677	220.923	6.93345	1.11613	6.21207	5.22914e-10	3.38319e-08	UP
GRMZM2G423972	294.94	5.23205	1.0203	5.12798	2.92874e-07	1.0225e-05	UP
GRMZM2G072578	424.978	2.49749	0.319326	7.82113	5.23502e-15	7.15434e-13	UP
GRMZM2G004106	39.8769	1.99605	0.564138	3.53822	0.00040283	0.00513709	UP
GRMZM2G004160	240.052	1.04705	0.282687	3.70393	0.000212285	0.00305299	UP
GRMZM2G359929	27.4331	1.87395	0.609672	3.0737	0.00211419	0.0191123	UP
GRMZM2G024958	61.3786	1.9074	0.392076	4.86488	1.14528e-06	3.45152e-05	UP
GRMZM2G413835	287.433	6.03577	1.48048	4.07691	4.56377e-05	0.00083968	UP
GRMZM2G115839	128.097	3.03083	0.527921	5.74107	9.40778e-09	4.71422e-07	UP
GRMZM2G095798	100.633	1.18452	0.331239	3.57605	0.00034883	0.0045693	UP
GRMZM2G377131	851.675	1.10312	0.188097	5.8646	4.50221e-09	2.47971e-07	UP
GRMZM2G017186	93.9985	3.07033	0.478964	6.41036	1.45172e-10	1.04214e-08	UP
GRMZM2G147589	15.9779	7.40718	1.24819	5.93435	2.95015e-09	1.69425e-07	UP
GRMZM5G891327	124.639	1.26363	0.325095	3.88694	0.000101515	0.00164719	UP
GRMZM2G047759	22.9144	1.84293	0.684565	2.69212	0.00709986	0.047887	UP
GRMZM2G400714	44.1496	3.63299	0.597617	6.07912	1.20844e-09	7.31825e-08	UP
GRMZM2G009958	152.597	1.72725	0.484573	3.56447	0.000364588	0.00473927	UP
GRMZM2G040030	441.222	1.69166	0.295647	5.7219	1.05341e-08	5.15726e-07	UP
AC234157.1_FG003	14.1079	3.50638	1.24891	2.80754	0.00499213	0.0368933	UP
GRMZM2G420108	41.9712	4.2743	0.810481	5.27377	1.33646e-07	5.1593e-06	UP
GRMZM2G430461	7.05007	4.72525	1.52362	3.10133	0.00192653	0.0177166	UP
GRMZM2G407683	5.45603	5.10022	1.49474	3.41211	0.000644631	0.00756738	UP
GRMZM2G143324	30.5259	5.89305	1.27514	4.62149	3.81002e-06	0.0001009	UP
GRMZM2G414540	47.4564	2.05242	0.451962	4.54113	5.59527e-06	0.000139989	UP
GRMZM2G478779	99.5878	4.52109	1.05792	4.27357	1.92372e-05	0.000401583	UP
GRMZM2G321413	340.738	5.53552	0.385542	14.3578	9.52689e-47	9.3642e-44	UP
GRMZM2G049790	63.6689	1.8987	0.491253	3.86501	0.000111086	0.00176879	UP
GRMZM2G137321	123.869	2.43116	0.330818	7.34892	1.9981e-13	2.22984e-11	UP
GRMZM2G151997	119.047	1.94364	0.310448	6.26076	3.83115e-10	2.54971e-08	UP
GRMZM2G361210	11.6713	5.50121	1.36878	4.01905	5.8434e-05	0.00103417	UP
AC191575.2_FG001	85.5256	7.06031	0.782154	9.02675	1.76841e-19	3.99942e-17	UP
GRMZM2G160578	124.384	2.51114	0.353888	7.09587	1.28541e-12	1.24432e-10	UP
GRMZM2G131409	20.2159	2.66141	0.826553	3.21988	0.00128242	0.0129591	UP
GRMZM2G317743	3.60168	5.25958	1.70689	3.08137	0.00206049	0.0187061	UP
GRMZM2G126541	3.06634	5.02514	1.79086	2.806	0.00501604	0.0370063	UP
GRMZM2G085854	76.5396	3.81158	0.67261	5.66685	1.45443e-08	6.84522e-07	UP
GRMZM5G895899	245.436	1.84903	0.637772	2.8992	0.00374121	0.0296926	UP
GRMZM2G029496	55.1666	7.75491	1.10257	7.03348	2.0144e-12	1.88571e-10	UP
GRMZM2G143373	29.2343	3.42378	1.07497	3.185	0.00144756	0.0141957	UP
GRMZM2G150691	81.5984	1.13057	0.419877	2.69262	0.00708938	0.047829	UP
GRMZM2G351347	23.989	3.06274	0.866222	3.53574	0.000406634	0.00517527	UP
GRMZM2G003970	21.5241	3.27612	0.686927	4.76923	1.84929e-06	5.36441e-05	UP
GRMZM2G162859	169.736	3.92663	0.300899	13.0497	6.38353e-39	4.18301e-36	UP
GRMZM2G174719	8.48571	6.49467	1.88999	3.43635	0.000589616	0.00700847	UP
GRMZM2G075496	57.319	1.92418	0.647719	2.9707	0.00297119	0.0248875	UP
GRMZM2G154578	20.1484	1.61467	0.597746	2.70127	0.00690754	0.0468993	UP
GRMZM2G052357	329.763	1.3978	0.316024	4.4231	9.72935e-06	0.000224813	UP
GRMZM2G084885	9.26613	4.11379	1.15488	3.5621	0.000367906	0.00477511	UP
GRMZM5G813661	22.8819	2.10312	0.636004	3.30678	0.000943761	0.0103072	UP
GRMZM2G352132	281.825	1.11552	0.231154	4.82587	1.39391e-06	4.12779e-05	UP
GRMZM2G138259	13.7706	1.94045	0.714027	2.71762	0.00657536	0.0451356	UP
GRMZM2G412423	18.9858	2.83136	0.817053	3.46533	0.000529575	0.00639594	UP
GRMZM5G830457	91.3241	1.04603	0.2984	3.50548	0.000455789	0.00567718	UP
GRMZM5G807791	271.631	1.89725	0.192132	9.87471	5.35858e-23	1.48852e-20	UP
GRMZM2G147279	84.086	1.42874	0.412169	3.46641	0.000527463	0.00637646	UP
GRMZM2G372633	18.9808	3.81592	0.891281	4.28139	1.85731e-05	0.000390019	UP
AC214635.3_FG006	9.54384	6.66203	1.49757	4.44856	8.64493e-06	0.00020381	UP
GRMZM2G065021	100.677	1.36464	0.40764	3.34765	0.000814986	0.00921176	UP
GRMZM2G004180	643.588	1.06958	0.184196	5.80673	6.37029e-09	3.37058e-07	UP
GRMZM2G174537	110.621	1.09333	0.346164	3.15841	0.00158632	0.0152234	UP
GRMZM2G392971	50.9101	4.78449	0.5337	8.96475	3.10977e-19	6.85114e-17	UP
AC195796.3_FG001	3.91468	5.37767	1.62116	3.31718	0.000909317	0.0100123	UP
GRMZM2G105522	27.0906	3.54515	1.05144	3.3717	0.000747056	0.00854983	UP
GRMZM2G015983	30.6633	1.22327	0.448124	2.72975	0.00633832	0.0439452	UP
GRMZM2G084445	10.5698	3.64233	1.27004	2.86789	0.0041322	0.0319067	UP
GRMZM2G041809	51.9081	1.86219	0.535364	3.47837	0.00050448	0.00614513	UP
GRMZM2G089783	110.205	1.11965	0.391182	2.86223	0.00420678	0.0323341	UP
GRMZM5G822947	97.2711	1.25439	0.45511	2.75623	0.00584711	0.0415426	UP
GRMZM6G257110	10.2479	3.12047	1.11548	2.79743	0.00515102	0.0377949	UP
GRMZM2G071166	4.81143	5.6766	1.9633	2.89136	0.00383582	0.0301997	UP
GRMZM2G137710	293.237	1.28759	0.284768	4.52154	6.13924e-06	0.000151151	UP
GRMZM2G166218	116.695	1.02937	0.283777	3.62741	0.00028628	0.00389158	UP
GRMZM2G334556	46.1015	6.47122	0.843989	7.66742	1.75487e-14	2.23122e-12	UP
GRMZM2G066103	103.727	3.62559	0.998195	3.63214	0.000281077	0.00383923	UP
AC185217.3_FG007	44.789	6.43811	0.838591	7.67729	1.62484e-14	2.07622e-12	UP
GRMZM2G067865	128.77	1.6194	0.242416	6.68026	2.38527e-11	1.90493e-09	UP
GRMZM2G124053	35.5187	1.14528	0.407958	2.80736	0.00499494	0.0368933	UP
GRMZM2G306032	171.202	1.03145	0.261361	3.94648	7.93087e-05	0.00133519	UP
GRMZM5G874608	200.01	3.72191	0.991566	3.75357	0.000174334	0.00257382	UP
GRMZM2G086590	87.5493	2.38664	0.415349	5.74611	9.13206e-09	4.61223e-07	UP
GRMZM2G028046	170.411	1.64503	0.466924	3.52311	0.000426512	0.00535624	UP
GRMZM2G059706	44.6409	2.22211	0.502151	4.42518	9.63599e-06	0.000223464	UP
GRMZM2G339327	5.69144	5.16369	1.54582	3.34042	0.000836519	0.00936403	UP
GRMZM2G435592	251.391	1.51912	0.424948	3.57484	0.000350436	0.00458564	UP
GRMZM2G041866	13.4125	2.95788	1.08605	2.72352	0.00645906	0.0446231	UP
GRMZM2G374629	322.842	1.24282	0.201133	6.1791	6.44693e-10	4.10867e-08	UP
GRMZM2G423116	11.8498	3.61197	0.828542	4.35943	1.30399e-05	0.000287737	UP
GRMZM2G035077	41.2207	2.40392	0.556446	4.32013	1.55936e-05	0.000334882	UP
GRMZM2G062600	32.2737	2.51128	0.580527	4.32586	1.51938e-05	0.000327397	UP
GRMZM2G419994	302.409	1.66281	0.326608	5.09113	3.55929e-07	1.21606e-05	UP
GRMZM2G343317	270.834	1.65136	0.317959	5.19362	2.06247e-07	7.55137e-06	UP
GRMZM2G365188	18.3048	6.1374	1.19888	5.11926	3.06732e-07	1.06506e-05	UP	ZmSAUR12
GRMZM2G056513	31.2381	2.17143	0.811598	2.6755	0.00746175	0.0496854	UP
GRMZM2G032977	58.051	5.50838	1.80987	3.04352	0.00233831	0.020656	UP
GRMZM2G531230	58.8863	1.82707	0.59796	3.0555	0.00224687	0.0200422	UP
GRMZM2G160523	55.83	1.03144	0.335139	3.07765	0.00208643	0.0188898	UP
GRMZM2G407146	58.2678	1.77306	0.527942	3.35843	0.000783853	0.00889527	UP
GRMZM2G106511	56.6819	4.14841	0.729467	5.6869	1.29365e-08	6.16802e-07	UP
GRMZM2G106445	842.256	1.81845	0.272057	6.68406	2.3241e-11	1.86775e-09	UP
GRMZM2G106413	579.66	2.43945	0.334185	7.29971	2.88383e-13	3.0966e-11	UP
GRMZM2G106393	769.344	2.14926	0.467933	4.59309	4.36732e-06	0.000113196	UP
GRMZM2G059860	9.08967	6.59566	1.50047	4.39574	1.10397e-05	0.000249672	UP
GRMZM2G361049	509.357	3.80156	0.56239	6.75965	1.38328e-11	1.14776e-09	UP
GRMZM2G035719	339.731	6.47423	0.818064	7.91409	2.49078e-15	3.57608e-13	UP
GRMZM2G129450	103.171	2.57125	0.558634	4.60275	4.16954e-06	0.000108731	UP
GRMZM2G120016	19.7237	4.62032	1.33616	3.45792	0.000544366	0.00654674	UP
GRMZM2G132774	5.53975	5.88026	1.53276	3.83638	0.000124864	0.00195289	UP
GRMZM2G429035	21.2092	3.63876	1.35881	2.67791	0.00740831	0.0494455	UP
GRMZM2G021530	11.3047	4.35368	1.54548	2.81703	0.00484701	0.0361548	UP
GRMZM2G351318	164.067	1.79107	0.50526	3.54485	0.000392839	0.00502976	UP
GRMZM2G304745	669.463	1.04596	0.264334	3.95697	7.59053e-05	0.00128979	UP
GRMZM2G354909	81.9513	5.9971	0.817421	7.33662	2.19061e-13	2.42351e-11	UP
GRMZM2G048033	64.2589	6.64529	0.7535	8.81923	1.15255e-18	2.28329e-16	UP
GRMZM2G060712	32.8007	1.65224	0.445193	3.71128	0.000206214	0.00297909	UP
GRMZM2G018275	384.581	1.13226	0.188154	6.01771	1.76897e-09	1.04165e-07	UP
GRMZM2G031028	111.953	3.40874	0.548856	6.21062	5.27759e-10	3.40591e-08	UP
GRMZM2G470882	416.822	2.25759	0.762243	2.96177	0.00305879	0.0254213	UP
GRMZM2G399383	219.308	1.88822	0.334202	5.64994	1.60506e-08	7.5264e-07	UP
GRMZM2G021459	53.7111	2.12773	0.484204	4.39429	1.11135e-05	0.000250898	UP
GRMZM2G131155	84.6638	1.18726	0.388358	3.05712	0.00223472	0.0199757	UP
GRMZM5G858609	60.6951	1.77897	0.547054	3.25192	0.00114629	0.0119325	UP
GRMZM2G074238	98.0061	1.99046	0.439942	4.52436	6.05781e-06	0.00014929	UP
GRMZM2G091124	139.942	2.33668	0.862042	2.71063	0.00671547	0.0458388	UP
GRMZM2G134235	309.369	1.00247	0.186309	5.38069	7.42009e-08	3.05851e-06	UP
GRMZM2G154223	1000.96	1.19568	0.250375	4.77555	1.79214e-06	5.22235e-05	UP
GRMZM2G477837	10.1227	3.64209	1.02129	3.56616	0.000362247	0.00471124	UP
AC202435.3_FG001	109.311	1.54193	0.428496	3.59848	0.000320086	0.00426714	UP
GRMZM2G105233	53.9051	2.42068	0.479906	5.04407	4.55733e-07	1.52444e-05	UP
GRMZM2G120833	36.8109	5.12688	0.798719	6.41888	1.37284e-10	9.93891e-09	UP
GRMZM2G020704	1184.35	7.75204	0.284936	27.2062	5.48425e-163	4.67185e-159	UP
GRMZM2G424659	23.3657	5.46837	0.888879	6.15198	7.65224e-10	4.81677e-08	UP
GRMZM2G109527	22.3658	2.35599	0.866362	2.71941	0.00653987	0.0450129	UP
GRMZM2G066213	69.9557	1.38311	0.326421	4.2372	2.26323e-05	0.000459771	UP
GRMZM2G464013	75.6778	1.22624	0.366468	3.3461	0.000819564	0.00925801	UP
GRMZM2G041369	30.4601	3.00648	0.806672	3.72701	0.000193765	0.00282703	UP
GRMZM2G044472	33.2263	3.44537	0.88623	3.88767	0.000101209	0.00164327	UP
AC203439.3_FG005	3.14885	5.06466	1.83104	2.766	0.00567478	0.040687	UP
GRMZM6G654251	49.3486	2.13568	0.639056	3.34193	0.000831983	0.00932551	UP
GRMZM2G110794	117.708	1.05577	0.245659	4.29769	1.72588e-05	0.000365121	UP
GRMZM2G039525	56.7048	1.56164	0.36664	4.25932	2.05054e-05	0.00042159	UP
GRMZM2G040840	27.5843	3.31782	0.651626	5.09161	3.55044e-07	1.21466e-05	UP
GRMZM5G889643	7.60793	5.59161	1.75803	3.18061	0.00146964	0.014357	UP
GRMZM2G088819	27.7369	4.41437	0.838157	5.26676	1.38852e-07	5.34412e-06	UP
GRMZM2G168163	277.986	1.08943	0.271045	4.01936	5.83563e-05	0.00103351	UP
GRMZM2G153523	212.3	1.27621	0.414676	3.07762	0.00208663	0.0188898	UP
GRMZM2G172429	117.023	3.67243	0.966527	3.79962	0.000144919	0.00221505	UP
GRMZM2G301738	4.57486	5.60436	1.53911	3.6413	0.000271265	0.00372713	UP
GRMZM2G087662	83.4824	2.22345	0.441829	5.03237	4.8445e-07	1.60787e-05	UP
GRMZM2G062156	92.011	3.53129	0.59835	5.90172	3.59723e-09	2.01603e-07	UP
GRMZM2G003937	833.436	1.04411	0.165914	6.2931	3.11184e-10	2.10387e-08	UP
GRMZM2G108040	50.2127	1.41399	0.38915	3.63354	0.000279556	0.00382664	UP
GRMZM2G159210	30.0935	2.55846	0.4928	5.19168	2.0841e-07	7.61962e-06	UP
GRMZM2G056467	33.8153	2.15788	0.461242	4.67842	2.89098e-06	7.87653e-05	UP
GRMZM2G354072	3.00312	4.99737	1.76689	2.82833	0.00467909	0.0351909	UP
GRMZM2G092877	125.41	6.80064	1.34509	5.05591	4.2835e-07	1.448e-05	UP
GRMZM2G327686	77.9348	3.33419	0.584004	5.7092	1.1351e-08	5.50449e-07	UP
GRMZM2G070563	22.1742	5.81312	0.987335	5.88769	3.91628e-09	2.18049e-07	UP
GRMZM2G306998	35.7629	3.47474	0.797627	4.35634	1.32253e-05	0.000291367	UP
GRMZM2G003409	755.041	1.05542	0.269278	3.91943	8.87582e-05	0.00147197	UP
GRMZM2G076307	135.274	1.13958	0.32302	3.5279	0.000418865	0.00528096	UP
GRMZM2G154716	66.8445	5.07976	0.887974	5.72061	1.06142e-08	5.18654e-07	UP
GRMZM2G154735	14.3465	3.04625	0.889964	3.4229	0.000619577	0.00731021	UP
GRMZM2G173377	27.459	1.49297	0.540061	2.76445	0.00570192	0.0408403	UP
GRMZM2G053206	44.1645	6.42922	1.11629	5.75944	8.43916e-09	4.32529e-07	UP
GRMZM5G822237	99.8381	1.8886	0.47692	3.95999	7.49514e-05	0.00127612	UP
GRMZM2G362693	152.552	1.2352	0.390542	3.16279	0.00156266	0.0150359	UP
GRMZM2G104032	12.1719	7.01392	1.68454	4.16371	3.13119e-05	0.000611778	UP
GRMZM2G099678	24.4802	2.65729	0.805793	3.29773	0.000974686	0.0105789	UP
GRMZM2G102927	15.5668	4.91156	1.20338	4.08146	4.47541e-05	0.000824611	UP
GRMZM2G102770	4.86682	5.6925	2.05274	2.77313	0.00555202	0.0400388	UP
GRMZM2G400929	129.107	2.16279	0.439376	4.92241	8.54848e-07	2.66096e-05	UP
GRMZM2G055313	35.0318	2.10528	0.643421	3.27201	0.00106787	0.0113379	UP
GRMZM2G168704	94.469	1.91252	0.367149	5.20912	1.89741e-07	7.00362e-06	UP
GRMZM2G499197	11.8564	3.88605	1.01195	3.84016	0.000122953	0.00192773	UP
GRMZM2G167164	236.382	1.02799	0.301558	3.40892	0.00065221	0.00764231	UP
GRMZM2G144668	74.9961	2.11185	0.513014	4.11655	3.84582e-05	0.000730734	UP
GRMZM2G363554	139.118	1.02922	0.289707	3.55264	0.000381383	0.00492254	UP
GRMZM2G479038	30.6974	4.88148	1.15397	4.23016	2.33529e-05	0.000472532	UP
GRMZM2G054509	17.3476	2.51629	0.847012	2.97078	0.00297042	0.0248875	UP
GRMZM2G066413	95.0185	1.48709	0.451051	3.29695	0.000977402	0.0105976	UP
GRMZM2G003186	62.4502	4.86368	0.540117	9.00488	2.15908e-19	4.84013e-17	UP
GRMZM2G088443	19.1763	5.20377	1.12901	4.60914	4.04345e-06	0.000105984	UP
GRMZM2G065471	3.22748	5.09773	1.76691	2.88511	0.00391278	0.0306357	UP
AC190933.3_FG004	133.869	2.66576	0.912977	2.91985	0.00350201	0.0282148	UP
AC215260.3_FG001	458.977	1.50209	0.323893	4.63762	3.52448e-06	9.43158e-05	UP
GRMZM2G437100	77.2096	1.71001	0.61513	2.77992	0.00543724	0.0393638	UP
GRMZM2G126749	109.032	3.03502	0.601892	5.04246	4.59574e-07	1.53528e-05	UP
GRMZM2G114552	2206.95	1.08806	0.240679	4.52077	6.16141e-06	0.000151405	UP
GRMZM2G011523	2334.8	2.21489	0.673183	3.29018	0.00100124	0.0108285	UP
GRMZM2G018806	45.6467	2.35405	0.533031	4.41634	1.00384e-05	0.000230416	UP
GRMZM2G090584	17.5357	7.54169	1.37515	5.48427	4.15189e-08	1.81068e-06	UP
GRMZM2G177991	52.3686	1.16754	0.348269	3.35242	0.000801088	0.00907474	UP
GRMZM2G103748	14.4134	5.81867	1.53981	3.77883	0.00015757	0.00236318	UP
GRMZM2G351810	19.1984	7.67252	1.18108	6.4962	8.23742e-11	6.13747e-09	UP
GRMZM2G120304	1222.72	1.06634	0.223831	4.76404	1.89753e-06	5.46711e-05	UP
GRMZM2G099960	142.789	1.003	0.266196	3.76791	0.000164619	0.00245327	UP
GRMZM2G402977	73.6749	1.54781	0.350359	4.41779	9.97153e-06	0.000229372	UP
GRMZM2G001451	12.8607	7.09305	1.31468	5.39527	6.84199e-08	2.83393e-06	UP
AC199526.5_FG001	18.2835	3.21158	0.679006	4.72982	2.2472e-06	6.31786e-05	UP
GRMZM2G126975	47.1192	3.22506	0.450847	7.15333	8.46953e-13	8.48813e-11	UP
GRMZM2G384463	16.0293	4.3506	0.919243	4.7328	2.21439e-06	6.23936e-05	UP
GRMZM2G082801	3.40103	5.17561	1.65448	3.12825	0.00175851	0.0165162	UP
AC210168.4_FG003	125.077	1.33853	0.258787	5.17234	2.31184e-07	8.26637e-06	UP
GRMZM2G020423	121.61	3.6556	0.496468	7.36323	1.79514e-13	2.03896e-11	UP
GRMZM2G046609	7.51735	4.82437	1.36597	3.53183	0.000412687	0.00522879	UP
GRMZM2G069408	83.0509	2.24621	0.510348	4.40134	1.07583e-05	0.000244173	UP
GRMZM2G122431	71.3756	2.70535	0.708178	3.82016	0.000133365	0.00206457	UP
GRMZM2G426046	31.8569	3.12365	1.04025	3.00279	0.00267514	0.0229563	UP
GRMZM2G057506	8.66574	6.52409	1.78179	3.66154	0.000250705	0.00348776	UP
GRMZM2G106945	741.514	1.10976	0.140519	7.89759	2.84346e-15	4.01478e-13	UP
GRMZM2G037452	506.541	3.74143	0.846598	4.41937	9.89912e-06	0.000228117	UP
GRMZM2G126386	91.092	1.31315	0.423539	3.10043	0.00193241	0.0177643	UP
GRMZM2G425004	272.521	1.23512	0.294605	4.19247	2.75936e-05	0.000550064	UP
GRMZM2G084717	177.097	1.46792	0.365094	4.02067	5.8034e-05	0.00103066	UP
GRMZM2G129114	19.3862	7.68589	1.42021	5.41178	6.24023e-08	2.63161e-06	UP
GRMZM2G413711	35.874	3.71092	0.787488	4.71236	2.44865e-06	6.80193e-05	UP
GRMZM2G357926	4.67866	4.09185	1.49314	2.74042	0.00613602	0.0429213	UP
GRMZM2G411956	29.4485	3.99913	1.18745	3.36783	0.000757622	0.00864866	UP
GRMZM2G392683	57.3621	6.47737	0.729186	8.88302	6.50718e-19	1.31982e-16	UP
AC210163.3_FG005	46.8008	2.22839	0.73327	3.03898	0.00237382	0.0208687	UP
GRMZM2G167253	136.177	1.90302	0.502376	3.78805	0.000151835	0.00229467	UP
GRMZM2G129361	33.3454	1.61758	0.604994	2.67372	0.00750155	0.0499374	UP
GRMZM2G374044	35.1693	5.51182	0.87828	6.2757	3.48065e-10	2.33468e-08	UP
GRMZM2G119322	8.21322	4.99321	1.75518	2.84484	0.00444331	0.0337956	UP
GRMZM2G054807	47.1018	4.21419	0.64252	6.55884	5.42261e-11	4.14911e-09	UP
GRMZM2G429982	2489.94	2.29417	0.476366	4.81598	1.46481e-06	4.32271e-05	UP
GRMZM2G010447	155.438	1.1927	0.291189	4.09595	4.20437e-05	0.00078257	UP
GRMZM2G133189	97.2878	1.92702	0.413469	4.66062	3.15253e-06	8.48065e-05	UP
GRMZM2G092474	23.9902	3.25759	1.01259	3.21709	0.00129496	0.0130446	UP
AC233851.1_FG008	13.2523	7.13769	1.57737	4.52505	6.038e-06	0.000149044	UP
GRMZM2G364375	14.7201	2.28836	0.795026	2.87835	0.00399767	0.0311477	UP
GRMZM2G304474	40.5981	1.84836	0.553422	3.33988	0.000838151	0.00937819	UP
GRMZM2G040881	185.351	3.1363	0.25263	12.4146	2.17804e-35	1.23693e-32	UP
GRMZM2G072586	54.0339	1.4284	0.477387	2.99212	0.00277047	0.0235928	UP
GRMZM2G468111	26.4811	2.06428	0.733411	2.81463	0.00488338	0.0363426	UP
GRMZM2G454789	337.744	5.15948	0.787686	6.55018	5.74694e-11	4.35812e-09	UP
GRMZM2G051683	38.7867	2.26125	0.456735	4.95091	7.3868e-07	2.33635e-05	UP
GRMZM2G404126	91.206	2.45468	0.382341	6.42012	1.36171e-10	9.91446e-09	UP
GRMZM2G336225	5.41917	5.84636	1.55721	3.75437	0.000173778	0.00256858	UP
GRMZM2G004183	121.623	1.06699	0.383273	2.78388	0.0053713	0.039019	UP
GRMZM5G888620	12.8215	3.00346	0.832082	3.60957	0.000306704	0.00412751	UP
GRMZM2G327357	3.9957	5.40836	1.74762	3.0947	0.00197013	0.0180332	UP
GRMZM5G842494	39.041	2.15241	0.400977	5.36791	7.96523e-08	3.2311e-06	UP
GRMZM2G364528	30.2519	3.26778	1.16334	2.80897	0.00497	0.0367834	UP
GRMZM2G061723	9.09208	5.08611	1.74674	2.91178	0.00359373	0.0288085	UP
GRMZM2G071154	2193.32	1.34847	0.213099	6.3279	2.48519e-10	1.72118e-08	UP
GRMZM2G071307	71.2972	1.438	0.272954	5.26828	1.37707e-07	5.30806e-06	UP
GRMZM2G065989	35.974	3.44568	0.728595	4.72921	2.25395e-06	6.32989e-05	UP
GRMZM2G159908	91.6051	1.73915	0.388032	4.48199	7.39514e-06	0.000177957	UP
GRMZM2G075884	146.179	1.28155	0.28132	4.55548	5.22673e-06	0.000132778	UP
GRMZM2G381842	74.5788	4.28731	0.722696	5.93239	2.9856e-09	1.71076e-07	UP
GRMZM2G133407	12.6529	3.98558	1.25186	3.18371	0.00145399	0.0142368	UP
GRMZM5G883250	80.4548	1.35301	0.386993	3.4962	0.000471929	0.00582077	UP
GRMZM2G052467	58.7354	1.8953	0.386158	4.90808	9.19713e-07	2.82921e-05	UP
GRMZM2G035103	18.9335	3.49816	1.20807	2.89566	0.00378364	0.0298994	UP
GRMZM2G317614	7.43803	4.84121	1.50544	3.2158	0.00130082	0.0130864	UP
GRMZM2G401026	157.712	1.54498	0.383209	4.03171	5.53735e-05	0.000990983	UP
GRMZM2G160611	15.8822	4.87533	1.07524	4.53416	5.78334e-06	0.000143773	UP
GRMZM2G160606	7.83079	3.78565	1.3416	2.82174	0.00477637	0.0357833	UP
GRMZM2G011098	90.4636	1.27884	0.382713	3.34152	0.000833199	0.00933123	UP
GRMZM2G063355	73.8361	5.81777	0.559043	10.4067	2.31204e-25	7.4793e-23	UP
GRMZM2G035821	98.234	1.18955	0.39675	2.99824	0.00271547	0.0232173	UP
GRMZM2G157389	395.417	1.75386	0.16795	10.4427	1.58181e-25	5.18267e-23	UP
GRMZM2G375947	8.55505	5.01779	1.44187	3.48006	0.000501306	0.00610939	UP
GRMZM2G337330	9.22852	4.03906	1.30173	3.10283	0.0019168	0.0176531	UP
GRMZM5G819464	63.7385	1.57107	0.505921	3.10537	0.00190041	0.0175522	UP
GRMZM2G339562	12.1969	7.01787	1.7073	4.1105	3.94795e-05	0.000743982	UP
GRMZM2G387341	18.8773	2.66975	0.675186	3.9541	7.68232e-05	0.00130035	UP
GRMZM2G111537	93.7309	1.09844	0.359198	3.05805	0.00222783	0.019935	UP
GRMZM2G081504	341.503	1.58996	0.399396	3.98091	6.86513e-05	0.00118785	UP
GRMZM2G176390	13.2802	2.69411	0.867931	3.10406	0.00190885	0.017614	UP
GRMZM2G087827	6.67135	6.14623	1.58655	3.87396	0.000107083	0.00171544	UP
GRMZM2G383472	16.8574	1.96821	0.720546	2.73155	0.00630371	0.0438122	UP
AC225718.2_FG009	64.3565	3.56899	1.18655	3.00787	0.00263086	0.0226607	UP
GRMZM2G382785	6.67767	4.67432	1.41742	3.29778	0.000974535	0.0105789	UP
GRMZM2G344837	98.5359	7.9309	2.41142	3.28889	0.00100583	0.0108552	UP
GRMZM2G381576	81.0258	1.10836	0.378872	2.92542	0.00343993	0.0278418	UP
GRMZM2G162098	38.1854	3.35633	0.573236	5.85506	4.76832e-09	2.61501e-07	UP
GRMZM2G050450	132.1	1.67581	0.407111	4.11635	3.84913e-05	0.00073082	UP
GRMZM2G373420	99.2	1.54244	0.44785	3.44409	0.000572979	0.00685216	UP
GRMZM2G168115	50.3739	4.40365	0.662022	6.65182	2.89497e-11	2.27642e-09	UP
GRMZM2G053707	53.5955	3.7155	0.6447	5.76314	8.25611e-09	4.26249e-07	UP
GRMZM2G159047	58.8234	1.44995	0.35215	4.11741	3.8316e-05	0.000729118	UP
GRMZM2G074987	3.89902	5.37236	1.5838	3.39206	0.000693692	0.00804355	UP
GRMZM2G156924	59.6362	1.99242	0.696848	2.85918	0.00424732	0.0325959	UP
GRMZM2G371167	37.262	2.713	0.604057	4.49131	7.07874e-06	0.000172126	UP
GRMZM2G127999	44.5242	6.47471	1.84006	3.51874	0.000433597	0.00543986	UP
GRMZM2G469061	34.4667	2.18534	0.513586	4.25506	2.08992e-05	0.000428652	UP
GRMZM2G344163	10.1171	5.30114	1.69357	3.13017	0.00174708	0.0164209	UP
GRMZM2G349996	566.583	1.15101	0.167782	6.86017	6.87803e-12	5.99915e-10	UP
GRMZM2G701811	142.83	6.82653	1.67158	4.08388	4.42896e-05	0.000819599	UP
GRMZM2G049021	1083.18	1.303	0.112838	11.5475	7.60067e-31	3.53169e-28	UP
GRMZM2G146511	128.328	8.04872	1.8498	4.35112	1.35445e-05	0.00029757	UP
GRMZM2G029400	226.693	1.557	0.439032	3.54644	0.000390467	0.00501698	UP
GRMZM2G107380	308.653	3.66907	0.944198	3.88591	0.000101947	0.00165105	UP
GRMZM2G169734	9.62394	6.67729	1.3187	5.06353	4.11569e-07	1.39312e-05	UP
GRMZM2G016393	127.464	3.04396	0.381102	7.98725	1.3798e-15	2.05013e-13	UP
GRMZM2G021106	363.984	2.1515	0.324394	6.63236	3.30357e-11	2.57397e-09	UP
GRMZM2G133430	9.96777	6.72583	1.71233	3.92787	8.57015e-05	0.00142869	UP
GRMZM2G011160	28.5757	1.67875	0.609671	2.75353	0.00589559	0.0418173	UP
AC216242.3_FG001	124.916	6.75084	0.553533	12.1959	3.26806e-34	1.77699e-31	UP
GRMZM2G028677	22.146	7.87756	1.51634	5.19512	2.04583e-07	7.52276e-06	UP
zma-MIR529	5.53376	4.39612	1.43456	3.06443	0.00218086	0.0195971	UP
GRMZM2G012046	131.493	1.7512	0.513363	3.41123	0.000646707	0.00758827	UP
GRMZM2G043893	35.7017	1.34799	0.445797	3.02378	0.00249636	0.0216975	UP
GRMZM2G143050	177.588	1.26662	0.394426	3.21129	0.0013214	0.013243	UP
GRMZM2G074017	997.177	2.83966	0.528778	5.37024	7.86318e-08	3.20746e-06	UP
AC233850.1_FG009	115.393	1.22971	0.296418	4.14859	3.34535e-05	0.000646212	UP
GRMZM2G039841	148.71	1.37254	0.369241	3.7172	0.00020144	0.00291698	UP
GRMZM2G339523	76.4275	1.63254	0.517085	3.1572	0.00159291	0.015258	UP
GRMZM2G127984	68.2576	1.72388	0.29846	5.77594	7.65253e-09	3.9669e-07	UP
GRMZM2G325683	16.0615	3.51566	0.932514	3.77008	0.000163193	0.00243607	UP
GRMZM2G109959	21.6697	4.15598	1.01918	4.07778	4.54676e-05	0.000837154	UP
GRMZM2G122276	30.0696	3.29181	0.636296	5.17339	2.29887e-07	8.24528e-06	UP
GRMZM2G050027	22.7144	3.58706	0.937797	3.82499	0.000130776	0.00203416	UP
GRMZM2G170017	4.81659	5.67539	2.00218	2.8346	0.00458824	0.0346709	UP
GRMZM2G097884	43.6601	2.75053	0.524522	5.24388	1.57238e-07	5.96196e-06	UP
GRMZM2G097704	98.0862	1.14465	0.272741	4.19684	2.70671e-05	0.000541681	UP
GRMZM2G465953	17.4193	1.77553	0.606832	2.9259	0.00343465	0.0278212	UP
GRMZM2G165530	138.697	2.45048	0.615756	3.97964	6.90208e-05	0.00119263	UP
GRMZM2G112247	475.792	1.51743	0.227378	6.67361	2.49581e-11	1.98083e-09	UP
GRMZM2G468585	39.7233	5.13721	1.07423	4.78222	1.73373e-06	5.05789e-05	UP
GRMZM2G112244	158.782	1.30854	0.33923	3.85737	0.000114615	0.00181818	UP
GRMZM2G401436	59.4724	1.42782	0.506603	2.81841	0.0048262	0.0360428	UP
GRMZM2G075253	80.6502	1.22961	0.351501	3.49816	0.000468476	0.00578722	UP
GRMZM2G028397	47.4842	7.50291	1.89042	3.96891	7.22009e-05	0.00123754	UP
GRMZM2G029029	597.603	1.5223	0.231546	6.57449	4.88218e-11	3.74682e-09	UP
GRMZM2G342583	4.1952	5.4791	2.01393	2.7206	0.00651636	0.0449601	UP
GRMZM2G059496	173.089	1.2188	0.30681	3.97249	7.11252e-05	0.00122402	UP
GRMZM2G031991	75.7516	1.07934	0.382675	2.82053	0.00479451	0.0358497	UP
GRMZM2G116185	1294.67	1.55045	0.22774	6.80799	9.89699e-12	8.34744e-10	UP
GRMZM2G380197	2279.24	1.44608	0.177195	8.16096	3.32374e-16	5.27587e-14	UP
GRMZM2G380432	36.9374	4.32445	1.03897	4.16225	3.1513e-05	0.000614769	UP
AC220927.3_FG007	1160.06	1.15499	0.267337	4.32036	1.55771e-05	0.00033481	UP
AC220927.3_FG001	15.1331	3.03019	0.845927	3.5821	0.000340843	0.00448999	UP
GRMZM2G414569	457.194	1.38773	0.181132	7.66145	1.83841e-14	2.32586e-12	UP
GRMZM2G051005	138.65	3.68932	0.434495	8.49105	2.04775e-17	3.6596e-15	UP
GRMZM2G481027	10.7622	3.97436	1.07506	3.69689	0.000218255	0.00311953	UP
GRMZM5G879872	30.3105	1.99985	0.619136	3.23006	0.00123764	0.0126164	UP
GRMZM2G064386	1833.31	1.01442	0.113936	8.90347	5.41275e-19	1.11555e-16	UP
GRMZM2G390076	1261.68	1.5088	0.170408	8.85405	8.44014e-19	1.6984e-16	UP
GRMZM2G117281	3070.06	1.72835	0.529342	3.2651	0.00109425	0.0115318	UP
GRMZM2G117454	17.0026	4.44017	1.1295	3.93111	8.45556e-05	0.00141143	UP
GRMZM2G450866	11.782	6.96878	1.67163	4.16885	3.0614e-05	0.000599524	UP
GRMZM2G354519	3.90716	5.37728	2.00875	2.67693	0.00742998	0.049545	UP
GRMZM2G346168	13.9881	3.84562	1.14255	3.36581	0.000763189	0.0086994	UP
GRMZM2G046532	289.417	3.03248	0.297322	10.1993	1.99719e-24	6.00472e-22	UP
GRMZM2G103617	231.982	1.44005	0.242879	5.92911	3.04584e-09	1.73749e-07	UP
GRMZM2G171967	159.81	2.09524	0.441869	4.74177	2.11856e-06	6.02916e-05	UP
GRMZM2G051756	16.8754	5.03737	1.40582	3.58324	0.000339357	0.00447503	UP
GRMZM5G814981	8.72104	3.40276	1.07827	3.15577	0.00160072	0.0153084	UP
GRMZM2G459610	47.7302	1.36675	0.432184	3.16244	0.00156455	0.0150485	UP
GRMZM2G542753	4.32729	4.76052	1.51546	3.14131	0.00168194	0.0159199	UP
GRMZM2G110685	138.078	2.57572	0.293997	8.76104	1.93462e-18	3.80317e-16	UP
GRMZM2G479906	180.977	2.99386	0.288138	10.3904	2.7428e-25	8.76187e-23	UP
GRMZM2G334165	386.542	1.45424	0.321308	4.52601	6.01073e-06	0.000148559	UP
GRMZM2G125853	167.621	1.06084	0.376522	2.81748	0.00484019	0.0361261	UP
GRMZM2G041175	183.096	1.20515	0.377788	3.19003	0.0014226	0.014002	UP
GRMZM5G847216	22.3198	1.84988	0.567857	3.25766	0.00112336	0.0117754	UP
GRMZM2G096264	18.1956	6.15307	1.30657	4.70932	2.48543e-06	6.8891e-05	UP
GRMZM5G826321	162.365	1.05498	0.28743	3.6704	0.000242172	0.00339678	UP
AC196726.2_FG001	7.97075	5.6585	1.54081	3.67241	0.000240269	0.00337863	UP
GRMZM2G575766	8.79368	3.68364	1.24745	2.95294	0.0031476	0.0260071	UP
GRMZM2G043445	70.8729	1.21819	0.335334	3.63277	0.000280395	0.0038343	UP
GRMZM2G162546	4.9617	5.72067	1.88852	3.02918	0.0024522	0.0214105	UP
GRMZM2G116514	378.43	1.30638	0.13769	9.48779	2.35995e-21	5.85543e-19	UP
GRMZM2G052509	174.715	1.1721	0.236681	4.95226	7.33583e-07	2.32888e-05	UP
GRMZM2G104622	7.81984	6.37648	1.94611	3.27652	0.00105095	0.0112125	UP
GRMZM5G879570	179.712	1.53229	0.332686	4.60582	4.10842e-06	0.000107467	UP
GRMZM2G401664	45.0705	2.3457	0.515562	4.54978	5.37011e-06	0.000135611	UP
GRMZM2G485559	302.368	1.57161	0.318528	4.93397	8.05745e-07	2.52348e-05	UP
GRMZM5G889240	34.9278	6.08298	0.826828	7.35701	1.88079e-13	2.11742e-11	UP
GRMZM2G413044	34.4713	1.35983	0.485982	2.79811	0.0051403	0.0377487	UP
GRMZM2G434353	32.69	6.39791	0.953521	6.70978	1.94923e-11	1.57641e-09	UP
GRMZM2G009223	26.1319	1.92212	0.626734	3.06688	0.00216308	0.0194647	UP
GRMZM2G009103	13.2563	2.68164	0.756269	3.54588	0.000391308	0.00501786	UP
GRMZM2G357631	207.884	1.65757	0.467159	3.5482	0.00038788	0.0049918	UP
GRMZM2G468657	4.42239	5.55379	2.0027	2.77315	0.00555159	0.0400388	UP
GRMZM2G309380	113.681	1.29113	0.252936	5.10459	3.31511e-07	1.14025e-05	UP
GRMZM2G075438	21.8276	4.07241	0.992901	4.10153	4.10431e-05	0.000767861	UP
GRMZM2G019974	305.569	1.59606	0.338171	4.71967	2.36223e-06	6.59773e-05	UP
GRMZM2G057724	13.3132	3.11019	1.14725	2.71099	0.00670836	0.0458147	UP
GRMZM5G816386	28.7065	1.92776	0.711625	2.70896	0.00674954	0.0460222	UP
GRMZM2G305280	430.962	1.06722	0.208225	5.12532	2.9704e-07	1.03422e-05	UP
GRMZM5G889052	57.2735	1.7992	0.547025	3.28906	0.00100522	0.0108531	UP
GRMZM2G066197	1790.6	1.29208	0.189293	6.82583	8.74207e-12	7.49706e-10	UP
GRMZM2G328356	103.244	6.66227	0.678658	9.81683	9.52942e-23	2.59079e-20	UP
GRMZM2G370081	733.359	1.16985	0.236697	4.94241	7.7163e-07	2.41961e-05	UP
GRMZM2G080567	693.874	1.06552	0.181258	5.87847	4.14067e-09	2.30041e-07	UP
GRMZM2G141322	10.6749	6.82574	1.85048	3.68862	0.000225469	0.00320651	UP
GRMZM2G301934	13.0624	4.58818	1.41522	3.24204	0.00118679	0.0122346	UP
GRMZM2G025885	23.5456	6.50036	2.14501	3.03045	0.00244186	0.0213494	UP
GRMZM5G884316	462.788	1.25587	0.268233	4.682	2.84091e-06	7.74837e-05	UP
GRMZM2G381404	141.812	2.20632	0.364914	6.04614	1.48356e-09	8.87915e-08	UP
GRMZM2G056772	560.766	1.18647	0.225314	5.26587	1.39524e-07	5.35385e-06	UP
GRMZM2G333042	155.052	1.32477	0.317338	4.17463	2.98475e-05	0.000586306	UP
GRMZM2G063244	54.0389	4.64672	0.761126	6.10506	1.02763e-09	6.29784e-08	UP
GRMZM2G396541	14.0489	3.03909	0.789317	3.85028	0.000117982	0.00186398	UP
GRMZM2G112968	205.699	1.29016	0.327263	3.94227	8.07143e-05	0.0013535	UP
GRMZM2G097900	300.523	1.74518	0.411004	4.24615	2.17478e-05	0.000443211	UP
GRMZM2G504293	25.8855	4.2652	0.684276	6.23315	4.57144e-10	2.99558e-08	UP
GRMZM2G096904	39.7887	2.90494	0.797127	3.64426	0.000268165	0.00369246	UP
GRMZM5G827611	128.716	2.34177	0.348256	6.72428	1.76458e-11	1.44075e-09	UP
GRMZM2G140223	244.316	1.05174	0.332213	3.16586	0.00154623	0.0149166	UP
GRMZM2G099483	82.9108	1.32389	0.339456	3.90003	9.61816e-05	0.00157364	UP
GRMZM2G467370	64.2654	2.63969	0.651314	4.05287	5.05939e-05	0.000917657	UP
GRMZM2G047139	55.4721	4.3908	0.760487	5.77368	7.75606e-09	4.01243e-07	UP
GRMZM2G007236	8.73961	6.5373	1.3151	4.97094	6.66307e-07	2.13779e-05	UP
GRMZM5G875732	23.4765	3.05132	0.828674	3.68217	0.000231255	0.00327602	UP
GRMZM2G114484	34.2714	8.50927	1.22891	6.92422	4.38389e-12	3.9173e-10	UP
GRMZM2G700446	12.5433	1.7801	0.633262	2.811	0.00493883	0.0366376	UP
GRMZM2G079638	71.6238	1.31776	0.423479	3.11174	0.00185988	0.0172966	UP
GRMZM2G051522	106.111	1.01802	0.310362	3.2801	0.00103769	0.0111099	UP
GRMZM2G009719	1078.72	2.85939	0.557037	5.13321	2.84848e-07	9.98569e-06	UP
GRMZM2G131055	48.7153	7.58446	1.31702	5.75882	8.4704e-09	4.32939e-07	UP
GRMZM2G047613	53.0628	1.27372	0.448861	2.83768	0.00454432	0.0344014	UP
GRMZM2G323387	24.2858	2.90872	0.803162	3.62158	0.000292806	0.00396552	UP
GRMZM2G101149	4.71282	4.10124	1.52464	2.68998	0.00714567	0.0480945	UP
GRMZM2G399333	118.613	1.18058	0.316809	3.72648	0.000194172	0.00282943	UP
GRMZM2G098679	37.351	1.68572	0.513471	3.283	0.0010271	0.0110195	UP
GRMZM2G141353	10.9734	3.27501	1.20443	2.71914	0.0065451	0.0450247	UP
GRMZM2G331393	6.27104	6.0577	1.87424	3.23208	0.00122891	0.0125474	UP
GRMZM2G389070	25.8414	1.41635	0.520768	2.71973	0.00653347	0.0449931	UP
GRMZM2G306851	40.9587	3.16366	0.835402	3.78699	0.000152481	0.00230059	UP
GRMZM2G056068	82.568	1.52192	0.42888	3.54859	0.0003873	0.00498883	UP
GRMZM2G397261	16.3121	3.22574	1.03738	3.10952	0.00187394	0.0173894	UP
GRMZM2G114653	14.56	4.75474	1.28816	3.69112	0.000223268	0.00318229	UP
GRMZM2G082959	7.5692	4.81393	1.76759	2.72344	0.00646054	0.0446231	UP
GRMZM2G116238	75.5092	1.8996	0.488225	3.89082	9.99063e-05	0.00162521	UP
GRMZM2G382035	8.47042	4.98131	1.69648	2.93626	0.00332192	0.0270797	UP
GRMZM2G044947	20.1794	6.32319	2.35581	2.68408	0.00727292	0.0487456	UP
GRMZM2G111396	5.44663	5.85538	1.53661	3.81058	0.00013864	0.00213353	UP
GRMZM2G175349	8.91322	5.82563	1.39559	4.1743	2.989e-05	0.00058669	UP
GRMZM2G162109	24.9266	1.86447	0.600085	3.10701	0.00188993	0.0175047	UP
GRMZM2G162868	350.028	1.96023	0.547723	3.57887	0.000345078	0.00452943	UP
GRMZM5G861659	166.999	6.88951	0.537539	12.8168	1.32106e-37	8.23438e-35	UP
GRMZM2G336745	4.6176	5.61886	1.71021	3.28548	0.00101809	0.0109459	UP
AC207342.3_FG008	93.7072	2.54762	0.432394	5.89191	3.81766e-09	2.13022e-07	UP
GRMZM2G029833	557.847	1.00446	0.202072	4.97082	6.66699e-07	2.13779e-05	UP
GRMZM2G554145	63.8118	1.10075	0.393756	2.79551	0.00518186	0.037934	UP
GRMZM2G147714	12.7387	2.8722	1.04835	2.73973	0.00614891	0.0429583	UP
GRMZM2G063431	51.8869	3.5132	0.787301	4.46234	8.10708e-06	0.000193089	UP
GRMZM2G010987	196.241	1.71073	0.339655	5.03668	4.73677e-07	1.57827e-05	UP
GRMZM5G836174	250.887	2.84091	0.686406	4.13882	3.491e-05	0.000670797	UP
GRMZM2G444819	7.62912	4.84745	1.42348	3.40536	0.000660763	0.00772835	UP
GRMZM2G059299	90.1521	2.85262	0.541861	5.26449	1.40581e-07	5.38634e-06	UP
GRMZM2G356714	54.9264	1.79864	0.387062	4.6469	3.36963e-06	9.02665e-05	UP
GRMZM2G460566	47.3863	2.67711	0.507259	5.2776	1.30887e-07	5.09123e-06	UP
GRMZM2G134162	32.9625	1.42224	0.46316	3.07074	0.00213531	0.0192351	UP
GRMZM2G122057	287.244	7.13183	0.50353	14.1637	1.53755e-45	1.40335e-42	UP
AC155376.2_FG004	398.262	1.21882	0.126619	9.62587	6.21787e-22	1.62147e-19	UP
GRMZM2G396248	66.6801	1.93365	0.554689	3.48601	0.000490274	0.00600933	UP
GRMZM2G123394	97.6556	1.50374	0.478245	3.14429	0.00166488	0.0157877	UP
GRMZM2G147544	179.967	1.40382	0.312869	4.48692	7.22612e-06	0.000174382	UP
GRMZM2G061963	11.4629	2.61821	0.974921	2.68556	0.00724089	0.0485946	UP
GRMZM2G112836	177.522	1.31799	0.357566	3.68601	0.000227797	0.00323242	UP
GRMZM2G135362	97.1507	1.10459	0.249119	4.43398	9.2508e-06	0.000216496	UP
GRMZM2G010468	23.5368	2.3693	0.727142	3.25837	0.00112055	0.0117508	UP
GRMZM2G424857	297.091	1.69199	0.243015	6.9625	3.34279e-12	3.05101e-10	UP
GRMZM2G035401	14.0061	2.15805	0.68302	3.15957	0.00158003	0.0151688	UP
GRMZM2G406155	38.1726	2.2534	0.620872	3.62942	0.000284063	0.00386755	UP
GRMZM2G160444	3192.62	1.17843	0.218832	5.38508	7.24129e-08	2.98963e-06	UP
GRMZM2G120951	193.044	7.58875	0.871246	8.71022	3.03278e-18	5.87164e-16	UP
GRMZM2G095634	515.696	6.502	0.669644	9.70963	2.74333e-22	7.22769e-20	UP
GRMZM2G700839	48.0981	2.35476	0.541226	4.35079	1.35651e-05	0.00029757	UP
AC233871.1_FG003	55.5808	2.52716	0.770054	3.2818	0.00103148	0.0110619	UP
GRMZM2G001924	4.44238	5.55924	1.5835	3.51074	0.000446869	0.00558444	UP
GRMZM2G106513	102.108	6.64555	0.615878	10.7904	3.82282e-27	1.50301e-24	UP
GRMZM2G054938	19.1986	5.17126	1.14378	4.52122	6.14856e-06	0.000151234	UP
GRMZM2G460371	9.19213	6.61036	1.3869	4.76629	1.87645e-06	5.41861e-05	UP
GRMZM2G104836	38.173	1.62396	0.504713	3.2176	0.00129268	0.0130279	UP
GRMZM2G700891	22.3712	1.50439	0.526256	2.85867	0.00425423	0.0326221	UP
GRMZM2G035636	83.7911	5.64136	0.717233	7.86545	3.67764e-15	5.08031e-13	UP
GRMZM2G590771	2.77281	4.88188	1.80402	2.70611	0.00680765	0.0463813	UP
GRMZM2G567897	716.012	1.54636	0.530684	2.9139	0.00356939	0.0286583	UP
GRMZM2G000326	6.86281	6.188	1.86988	3.30931	0.000935268	0.0102363	UP
GRMZM2G444278	63.4735	6.61819	0.740985	8.93161	4.19839e-19	9.01632e-17	UP
GRMZM2G017966	221.744	7.95557	0.65836	12.0839	1.28456e-33	6.69963e-31	UP
GRMZM2G392624	44.1252	4.19677	0.562854	7.45624	8.90245e-14	1.05329e-11	UP
GRMZM2G362298	7.07272	3.06953	1.10197	2.78549	0.00534476	0.0389147	UP
GRMZM5G829897	13.3143	3.6463	0.999549	3.64795	0.000264344	0.00364968	UP
GRMZM5G835276	72.7607	3.29144	0.74483	4.41905	9.91344e-06	0.000228241	UP
GRMZM2G119998	68.8826	5.33076	0.587139	9.0792	1.09371e-19	2.54099e-17	UP
GRMZM2G145583	82.7836	2.32571	0.484582	4.79942	1.59126e-06	4.66891e-05	UP
GRMZM2G134878	70.0797	1.22135	0.372889	3.27538	0.00105519	0.0112407	UP
GRMZM2G459052	38.8285	5.4157	0.758526	7.13976	9.34923e-13	9.33316e-11	UP
GRMZM2G162531	287.732	1.36883	0.249861	5.47836	4.29285e-08	1.86578e-06	UP
GRMZM2G061545	86.5819	3.68229	0.652477	5.64355	1.66582e-08	7.78274e-07	UP
GRMZM2G064374	685.79	7.1319	0.54775	13.0204	9.3734e-39	5.98867e-36	UP
GRMZM2G071659	192.567	1.05063	0.244204	4.30226	1.69068e-05	0.000358863	UP
GRMZM2G041714	1393.88	1.8243	0.579099	3.15023	0.0016314	0.0155277	UP
GRMZM2G325623	15.2031	5.27899	1.26012	4.18926	2.79866e-05	0.000555299	UP
GRMZM2G303865	146.411	6.85894	0.998195	6.87134	6.36002e-12	5.58545e-10	UP
GRMZM2G076370	35.6217	2.2368	0.639253	3.49909	0.000466852	0.00577766	UP
GRMZM2G087896	36.9147	3.25541	0.699525	4.65374	3.25964e-06	8.75956e-05	UP
GRMZM2G042838	25.045	1.17732	0.433767	2.71416	0.00664431	0.0454989	UP
GRMZM2G045686	367.699	1.38498	0.175813	7.87757	3.33805e-15	4.6616e-13	UP
GRMZM2G032555	83.1335	2.15325	0.375943	5.72759	1.01865e-08	5.02558e-07	UP
GRMZM2G383234	158.43	1.24585	0.238228	5.22967	1.69816e-07	6.3727e-06	UP
GRMZM2G162295	75.849	3.85472	0.449874	8.56844	1.04896e-17	1.95672e-15	UP
GRMZM2G449817	88.8464	1.18734	0.324422	3.65988	0.000252333	0.00350468	UP
GRMZM2G029685	1694.3	1.43952	0.117015	12.302	8.83932e-35	4.91082e-32	UP
GRMZM2G701044	11.1861	6.89394	1.40711	4.89938	9.61418e-07	2.94604e-05	UP
AC216870.3_FG005	160.429	7.69835	0.643564	11.9621	5.61537e-33	2.81385e-30	UP
GRMZM2G328133	5.38747	4.3114	1.43013	3.01469	0.00257243	0.0222549	UP
GRMZM2G369803	6.43609	6.09734	1.53428	3.97408	7.06529e-05	0.00121836	UP
GRMZM2G051012	255.553	7.14712	0.451006	15.8471	1.47257e-56	1.88165e-53	UP
GRMZM2G464895	23.7659	2.02246	0.564632	3.58191	0.000341086	0.00449088	UP
GRMZM2G116881	221.384	1.08089	0.280734	3.85022	0.000118012	0.00186398	UP
GRMZM2G701066	40.6714	1.19119	0.360225	3.30681	0.000943662	0.0103072	UP
GRMZM2G142816	8.50723	5.03407	1.33605	3.76789	0.000164633	0.00245327	UP
GRMZM2G059634	342.091	1.64778	0.237303	6.9438	3.81685e-12	3.44676e-10	UP
GRMZM2G365931	48.0676	6.529	0.839436	7.77785	7.37696e-15	9.87045e-13	UP
GRMZM2G126484	2031.67	1.37215	0.149635	9.16998	4.7312e-20	1.10927e-17	UP
GRMZM5G859193	43.2914	1.97944	0.436382	4.53603	5.73238e-06	0.000142924	UP
GRMZM2G138585	16.1276	1.798	0.640737	2.80615	0.00501372	0.0369999	UP
GRMZM5G808847	7.72907	6.36021	1.52061	4.18266	2.88113e-05	0.000569451	UP
GRMZM2G052412	8.89903	4.07843	1.42826	2.85551	0.00429672	0.0328728	UP
GRMZM2G149875	37.986	5.85179	1.18237	4.9492	7.4518e-07	2.35399e-05	UP
GRMZM2G044864	9.82817	6.70747	1.71474	3.91165	9.16667e-05	0.00150951	UP
GRMZM2G301096	4.68736	4.87826	1.52172	3.20576	0.00134708	0.0134267	UP
GRMZM2G007195	1036.7	1.3907	0.242898	5.72546	1.03156e-08	5.06971e-07	UP
GRMZM2G366411	65.4514	2.35452	0.38416	6.12901	8.84262e-10	5.49834e-08	UP
GRMZM2G394638	24.0054	6.54692	1.13324	5.77715	7.59745e-09	3.96599e-07	UP
GRMZM2G093325	2339.41	1.57172	0.194443	8.08319	6.30968e-16	9.77274e-14	UP
GRMZM2G005293	3269.85	1.57491	0.118655	13.273	3.32009e-40	2.3569e-37	UP
GRMZM2G030116	14.5652	7.27393	2.66553	2.72889	0.00635488	0.0440004	UP
GRMZM2G137326	3.40456	5.17699	1.6936	3.0568	0.0022371	0.0199833	UP
GRMZM5G892467	12.8881	4.56878	1.28967	3.54259	0.000396224	0.00506042	UP
GRMZM2G070199	2295.81	1.14648	0.220099	5.20895	1.89917e-07	7.00362e-06	UP
GRMZM2G406457	18.2106	3.46374	0.99158	3.49315	0.00047736	0.00587358	UP
GRMZM2G171139	1964.17	1.02863	0.203578	5.05276	4.35475e-07	1.46434e-05	UP
GRMZM2G037048	189.592	1.38586	0.354909	3.90484	9.42862e-05	0.00154658	UP
GRMZM2G129344	5.12072	5.76561	1.51287	3.81104	0.000138384	0.00213301	UP
GRMZM2G372390	5.61505	5.9002	1.60007	3.68746	0.000226502	0.00321676	UP
GRMZM2G359892	9.28748	2.81845	1.03868	2.7135	0.00665771	0.0455301	UP
GRMZM2G129166	235.353	2.36186	0.42273	5.58717	2.30801e-08	1.06468e-06	UP
GRMZM2G162127	345.205	1.29584	0.226706	5.71594	1.09102e-08	5.32101e-07	UP
GRMZM2G138067	326.77	1.33782	0.2663	5.02372	5.06791e-07	1.67212e-05	UP
GRMZM2G004795	10.3768	5.33288	1.45032	3.67704	0.000235958	0.00332606	UP
GRMZM2G031580	192.284	1.43392	0.364669	3.93212	8.42013e-05	0.00140644	UP
GRMZM5G847982	1234.35	1.09723	0.244571	4.48635	7.24541e-06	0.000174683	UP
GRMZM2G381739	100.845	1.05507	0.247513	4.26269	2.0198e-05	0.000416274	UP
GRMZM2G160430	109.408	1.57134	0.501279	3.13466	0.00172053	0.016237	UP
GRMZM5G847466	92.6972	2.27954	0.420562	5.42022	5.95252e-08	2.51859e-06	UP
GRMZM2G080887	9.45371	6.64907	1.7813	3.73271	0.000189427	0.00277421	UP
GRMZM2G415022	57.797	1.20214	0.442005	2.71975	0.00653317	0.0449931	UP
GRMZM2G307823	29.348	4.06406	0.677457	5.99899	1.98555e-09	1.16382e-07	UP
GRMZM2G057672	11.591	3.17562	1.07013	2.96752	0.00300217	0.0250484	UP
GRMZM2G090226	701.701	2.09775	0.54765	3.83047	0.0001279	0.0019968	UP
GRMZM2G079949	222.704	1.82557	0.333638	5.47172	4.45695e-08	1.9271e-06	UP
GRMZM2G070432	69.0561	1.27959	0.322256	3.97072	7.16567e-05	0.00123151	UP
GRMZM2G000423	5.56109	5.88539	1.65982	3.5458	0.000391423	0.00501786	UP
GRMZM2G160463	639.766	1.58044	0.145975	10.8267	2.5713e-27	1.02675e-24	UP
GRMZM2G035853	8.71336	4.01015	1.28602	3.11828	0.0018191	0.0170164	UP
GRMZM2G178558	23.7827	2.10217	0.78289	2.68514	0.00724993	0.0486425	UP
AC231745.1_FG003	201.101	1.97527	0.431976	4.57264	4.81626e-06	0.000123207	UP
GRMZM2G103137	1292.51	3.89084	0.842949	4.61575	3.91685e-06	0.000102983	UP
GRMZM2G405178	870.633	1.00894	0.160184	6.29862	3.00302e-10	2.05141e-08	UP
AC208905.3_FG004	13.3127	7.14476	1.24702	5.72947	1.00742e-08	4.97983e-07	UP
GRMZM2G307495	87.5665	5.59704	0.491951	11.3772	5.42854e-30	2.31219e-27	UP
GRMZM2G003742	422.728	1.67669	0.169876	9.87003	5.61473e-23	1.5429e-20	UP
GRMZM2G098721	338.409	6.10131	0.294274	20.7334	1.73118e-95	4.4242e-92	UP
GRMZM2G403190	54.4775	7.72671	1.08318	7.13338	9.79346e-13	9.66339e-11	UP
GRMZM2G173579	774.631	6.71649	0.538038	12.4833	9.20917e-36	5.34885e-33	UP
GRMZM2G147399	1412.01	6.57266	0.880961	7.46079	8.60083e-14	1.02234e-11	UP
GRMZM2G131421	2291.17	3.76325	0.935374	4.02325	5.74002e-05	0.00102296	UP
GRMZM5G839794	113.39	1.13797	0.331913	3.42851	0.000606899	0.00718384	UP
GRMZM2G404603	96.8485	1.28711	0.379989	3.38723	0.000706011	0.00816787	UP
GRMZM2G703807	18.355	1.77588	0.646679	2.74615	0.00603	0.0424642	UP
GRMZM2G066775	49.4453	3.67133	0.661845	5.54712	2.90416e-08	1.3136e-06	UP
GRMZM2G306859	50.709	5.61292	0.693494	8.09369	5.78844e-16	9.07542e-14	UP
GRMZM2G031479	113.437	1.3275	0.332532	3.99209	6.54922e-05	0.00114091	UP
GRMZM2G099967	3.23052	5.09904	1.79448	2.84151	0.00449	0.0340376	UP
GRMZM2G027958	48.0196	5.53776	0.769306	7.19839	6.09265e-13	6.35526e-11	UP
GRMZM2G538535	24.6827	3.08977	0.924105	3.34353	0.000827202	0.00930048	UP
GRMZM2G400694	101.774	2.14827	0.426934	5.03186	4.85747e-07	1.61008e-05	UP
GRMZM2G089506	15.9163	2.75391	0.805394	3.41933	0.000627752	0.0073896	UP
GRMZM2G070603	67.0022	6.42258	0.737924	8.70358	3.21569e-18	6.17896e-16	UP
GRMZM2G062618	69.2819	1.99869	0.559864	3.56995	0.000357049	0.00466262	UP
GRMZM2G034623	22.2181	7.88271	1.30817	6.02577	1.68305e-09	9.95649e-08	UP
GRMZM2G451112	3.37844	5.16669	1.79561	2.8774	0.00400967	0.0311937	UP
GRMZM5G862017	59.1736	6.86159	0.848276	8.08886	6.02239e-16	9.38465e-14	UP
GRMZM2G104347	86.76	1.00892	0.272585	3.70129	0.000214509	0.00307804	UP
GRMZM2G037485	3.80093	5.33253	1.84428	2.89139	0.00383537	0.0301997	UP
GRMZM2G416535	133.723	1.38689	0.416641	3.32875	0.000872376	0.00968481	UP
GRMZM2G086841	165.557	1.60413	0.286761	5.59394	2.21972e-08	1.02581e-06	UP
GRMZM2G070115	490.723	4.37921	0.179311	24.4225	9.87684e-132	3.60589e-128	UP
GRMZM2G151496	506.371	1.18443	0.165218	7.16887	7.56195e-13	7.66878e-11	UP
GRMZM2G095333	16.7025	1.87758	0.685837	2.73765	0.00618801	0.0431607	UP
GRMZM2G473104	10.5202	5.34435	1.2606	4.23952	2.23999e-05	0.000456137	UP
GRMZM2G144245	35.4533	6.09336	0.833717	7.30866	2.69811e-13	2.92549e-11	UP
GRMZM5G842555	19.184	5.63551	1.04506	5.3925	6.94834e-08	2.87333e-06	UP
GRMZM2G163774	11.1948	3.33991	0.97246	3.4345	0.000593652	0.00704662	UP
GRMZM2G416791	80.7071	9.74394	1.07425	9.0705	1.18472e-19	2.72764e-17	UP
GRMZM2G479552	17.0914	6.77395	1.34552	5.03446	4.79207e-07	1.59377e-05	UP
GRMZM2G058470	67.6849	1.84149	0.517665	3.5573	0.000374687	0.00485326	UP
GRMZM2G027120	54.2912	1.65257	0.451086	3.66352	0.00024877	0.00346461	UP
GRMZM2G317262	324.3	1.1718	0.295031	3.9718	7.13327e-05	0.00122677	UP
AC206223.3_FG004	7.81421	6.37759	1.49875	4.25527	2.08795e-05	0.000428591	UP
GRMZM2G011071	104.323	1.79426	0.365576	4.90803	9.19969e-07	2.82921e-05	UP
GRMZM2G179329	99.7121	1.48658	0.35865	4.14494	3.39901e-05	0.000656081	UP
GRMZM2G083301	4.53862	5.59285	1.93608	2.88875	0.00386779	0.0304139	UP
GRMZM2G036861	25.4257	1.62528	0.602097	2.69937	0.0069471	0.0470928	UP
GRMZM5G884151	36.4145	3.09084	0.674797	4.5804	4.64081e-06	0.000119246	UP
GRMZM2G090842	107.82	1.49548	0.398672	3.75116	0.000176017	0.00259268	UP
GRMZM2G149798	60.9562	1.73506	0.643792	2.69507	0.00703749	0.0475794	UP
GRMZM2G057590	100.086	1.31317	0.280039	4.68925	2.74212e-06	7.54335e-05	UP
GRMZM2G046729	689.644	1.17991	0.219996	5.36335	8.16944e-08	3.29303e-06	UP	LRR-RLK
AC233899.1_FG005	12.7338	7.07928	1.23468	5.73371	9.82577e-09	4.89488e-07	UP
GRMZM2G034811	62.0829	5.72324	0.617447	9.2692	1.87553e-20	4.47954e-18	UP
GRMZM2G169363	67.0903	3.14875	0.504605	6.24003	4.37473e-10	2.88146e-08	UP
GRMZM2G169360	9.66589	4.60327	1.28658	3.57792	0.000346335	0.0045436	UP
AC149829.2_FG002	186.99	5.50896	1.18875	4.63424	3.58243e-06	9.55664e-05	UP
GRMZM5G833332	52.4372	4.36403	0.839164	5.20045	1.9881e-07	7.32102e-06	UP
GRMZM2G127072	428.035	1.08947	0.188201	5.78889	7.08533e-09	3.71051e-07	UP
GRMZM2G137779	67.2118	1.39681	0.42009	3.32502	0.000884109	0.00978531	UP
GRMZM2G487197	1617.93	1.15852	0.169967	6.81615	9.35148e-12	7.93975e-10	UP
GRMZM2G092718	89.9361	2.45545	0.540402	4.54374	5.5264e-06	0.000138849	UP
GRMZM2G037193	249.567	1.01194	0.236413	4.2804	1.86558e-05	0.000391435	UP
GRMZM2G135536	172.165	1.68903	0.448993	3.76182	0.00016868	0.00250336	UP
GRMZM2G066142	392.772	1.18813	0.377022	3.15136	0.00162512	0.0154853	UP
GRMZM2G066049	170.892	2.56543	0.541479	4.73781	2.16036e-06	6.12087e-05	UP
GRMZM2G180254	150.916	1.82647	0.268756	6.796	1.07563e-11	9.01271e-10	UP
GRMZM2G059582	28.5923	2.53774	0.760676	3.33617	0.000849421	0.00946286	UP
GRMZM2G702950	53.0302	1.02904	0.303325	3.39253	0.000692508	0.00803347	UP
GRMZM2G443495	36.2671	1.39079	0.442973	3.13967	0.00169141	0.0160012	UP
GRMZM2G475170	5.33959	5.82642	1.53395	3.79832	0.000145681	0.00222271	UP
GRMZM5G838435	287.405	1.30016	0.239293	5.43334	5.53103e-08	2.35585e-06	UP
GRMZM2G106622	37.796	2.28843	0.562049	4.07158	4.66951e-05	0.00085544	UP
GRMZM2G118610	11.6419	3.81451	1.07031	3.56393	0.000365343	0.00474667	UP
GRMZM2G113682	152.19	1.22951	0.295693	4.15807	3.20943e-05	0.000624203	UP
GRMZM2G176998	127.68	2.17841	0.403244	5.40222	6.58203e-08	2.74854e-06	UP
AC204711.3_FG003	53.8921	4.755	1.46654	3.24232	0.00118562	0.0122275	UP
GRMZM2G439668	4.21759	5.48398	1.68667	3.25137	0.00114849	0.0119409	UP
GRMZM2G138355	7.14702	3.76288	1.29681	2.90164	0.00371219	0.0295449	UP
GRMZM2G014022	54.1558	2.00753	0.450711	4.45414	8.42304e-06	0.00019913	UP
GRMZM2G461465	16.9495	1.54951	0.556653	2.78363	0.0053755	0.0390384	UP
GRMZM2G096365	423.57	1.40784	0.203661	6.91267	4.75631e-12	4.20596e-10	UP
GRMZM2G362890	4.58213	5.60351	1.57114	3.56653	0.000361743	0.00470708	UP
GRMZM2G043887	141.328	1.06343	0.325239	3.26969	0.00107664	0.0114026	UP
GRMZM2G468756	90.717	2.06878	0.481037	4.30066	1.7029e-05	0.000360912	UP
GRMZM2G468855	705.234	1.28735	0.180384	7.13673	9.55775e-13	9.5042e-11	UP
GRMZM2G413796	72.6352	2.67241	0.434188	6.15496	7.50968e-10	4.7387e-08	UP
GRMZM2G077069	8.84387	6.55442	1.62698	4.02858	5.6114e-05	0.00100245	UP
GRMZM2G077036	529.346	1.11259	0.16664	6.67661	2.44525e-11	1.94675e-09	UP
GRMZM2G001363	25.2231	2.19445	0.752004	2.91813	0.00352135	0.02834	UP
GRMZM2G017414	1775.02	1.00748	0.190771	5.28111	1.28402e-07	5.0022e-06	UP
AC193324.3_FG002	56.0417	1.50916	0.436841	3.45471	0.000550884	0.00661268	UP
GRMZM2G090616	50.7901	7.63159	1.06677	7.15393	8.43306e-13	8.48485e-11	UP
GRMZM2G112129	9.36745	6.63853	1.54663	4.29227	1.76857e-05	0.000373184	UP
GRMZM5G834001	11.6729	3.86489	0.928725	4.1615	3.16163e-05	0.000615843	UP
GRMZM5G843302	719.302	1.82829	0.180107	10.1511	3.27579e-24	9.73441e-22	UP
GRMZM2G391269	92.3247	8.49245	1.05445	8.05395	8.01659e-16	1.23417e-13	UP
GRMZM2G148475	46.5503	7.4962	1.11055	6.75002	1.47826e-11	1.21866e-09	UP
GRMZM2G392040	7.39617	6.29515	1.47714	4.26171	2.02871e-05	0.000417773	UP
GRMZM2G007899	187.426	3.07957	0.267465	11.5139	1.12297e-30	5.03483e-28	UP
GRMZM2G128078	503.813	2.80225	0.629262	4.45324	8.45859e-06	0.000199785	UP
GRMZM2G098867	29.4984	3.22428	0.743353	4.33748	1.44124e-05	0.000312403	UP
GRMZM2G094360	14.0425	2.66821	0.700613	3.80839	0.000139875	0.00214952	UP
GRMZM2G456618	141.299	7.77634	0.816337	9.5259	1.63622e-21	4.14012e-19	UP
GRMZM2G438178	183.847	6.31445	0.427217	14.7804	1.95884e-49	2.08583e-46	UP
GRMZM2G114182	1170.21	3.4109	0.482371	7.0711	1.53706e-12	1.46571e-10	UP
GRMZM2G126858	1849.93	1.21955	0.18174	6.71041	1.94074e-11	1.57453e-09	UP
GRMZM2G145460	25.5162	2.06945	0.625757	3.30712	0.000942612	0.0103034	UP
GRMZM5G854604	230.768	6.81077	0.425428	16.0092	1.10173e-57	1.48188e-54	UP
GRMZM2G000620	13.3604	5.69582	1.23265	4.62081	3.82248e-06	0.000101126	UP
GRMZM2G143035	369.872	2.32729	0.182437	12.7567	2.86167e-37	1.74126e-34	UP
GRMZM2G136960	91.661	1.15565	0.345624	3.34365	0.000826832	0.00930041	UP
GRMZM2G427054	1789.2	1.23509	0.180674	6.83599	8.14406e-12	7.00773e-10	UP
AC189795.3_FG001	151.042	1.1888	0.271201	4.38347	1.16803e-05	0.000261844	UP
GRMZM2G044100	206.156	3.16536	0.409208	7.73533	1.03137e-14	1.35864e-12	UP
GRMZM2G107226	3.61549	5.26468	1.6937	3.1084	0.00188105	0.0174427	UP
GRMZM2G124045	4.62193	5.61793	1.52992	3.67205	0.000240613	0.00337863	UP
GRMZM5G851207	28.1912	7.49961	1.17315	6.39273	1.62951e-10	1.15356e-08	UP
GRMZM2G153096	27.1084	6.72669	1.15382	5.8299	5.54602e-09	2.99649e-07	UP
GRMZM2G400109	4.58875	5.60833	1.59417	3.51802	0.000434775	0.00545197	UP
GRMZM2G066469	127.202	4.94112	1.01145	4.88516	1.03346e-06	3.1346e-05	UP
GRMZM2G179523	1353.75	1.22652	0.116152	10.5596	4.58791e-26	1.65139e-23	UP
GRMZM2G392116	51.2364	3.17066	0.785825	4.03481	5.46457e-05	0.000978645	UP
GRMZM6G475484	35.1182	1.73017	0.643437	2.68895	0.00716764	0.0482022	UP
GRMZM6G449101	22.9403	3.76238	0.944374	3.98399	6.77664e-05	0.00117413	UP
GRMZM6G571579	47.6084	2.08391	0.466244	4.46956	7.83801e-06	0.000187379	UP
GRMZM6G917586	4.22748	5.488	1.98232	2.76848	0.00563192	0.0404296	UP
