# Supplementary material for: ERECTA genes and their ligands regulate shoot and inflorescence architecture in maize
Source: Nat Commun. 2026 Jan 12;17:110. doi: 10.1038/s41467-025-67634-3 (PMC12795852; doi:10.1038/s41467-025-67634-3)
Supplement: Supplementary file 8 — Source Data [file 41467_2025_67634_MOESM8_ESM.xlsx]

## Sheet: Fig1
Fig. 1c	A	B	C	D	E	F	G	H		Fig. 1e	A	B	C	D		Fig. 1f	A	B	C	D
Plant height (cm)	WT	Zmer1	Zmer2	Zmerl	Zmer2;Zmerl	Zmer1;Zmer2	Zmer1;Zmerl	Zmer triple		SAM width (μm)	WT	Zmer1	Zmer2	Zmer1;Zmer2		SAM height (μm)	WT	Zmer1	Zmer2	Zmer1;Zmer2
Plant-1	219	118	216	191	197	60	52	34		Plant-1	124.998	130.306	131.504	185.688		Plant-1	82.9602	80.2242	99.6694	67.6733
Plant-2	213	158	201	190	205	53	66	45		Plant-2	127.159	132.917	122.329	192.879		Plant-2	96.4301	74.9102	88.096	73.5631
Plant-3	194	162	189	188	187	50	68	32		Plant-3	128.198	125.983	123.139	179.171		Plant-3	102.018	70.3936	75.6097	81.0198
Plant-4	228	175	215	186	188	48	47	46		Plant-4	121.704	128.82	127.962	211.644		Plant-4	87.7782	69.6701	86.7299	76.7154
Plant-5	188	146	208	177	186	44	49			Plant-5	129.535	138.886	123.818	225.178		Plant-5	96.5767	72.9926	81.1904	87.7809
Plant-6	201	133	183	182	191		42			Plant-6	122.423	131.607	130.577			Plant-6	102.982	78.611	85.5721
Plant-7	210	180	215	202	180		64			Plant-7	124.08	128.326	124.576			Plant-7	102.968	70.5415	93.3887
Plant-8	191	153	212	172	195		53			Plant-8	129.893		135.145			Plant-8	94.8007		103.193
Plant-9	216	140	194	197	200		69			Plant-9	119.467		133.001			Plant-9	82.525		99.4307
Plant-10	213	148	204	187	215		45			Plant-10	117.627		133.39			Plant-10	77.5745		81.7427
Plant-11	205	147	198	199	187		55			Plant-11			124.754			Plant-11			87.1306
Plant-12	198	165	209	200	196		48
Plant-13	200	155	180	204			43			Two-tailed test	P value summary	P value				Two-tailed test	P value summary	P value
Plant-14	200	131	170	185			42			B vs A	**	0.0069				B vs A	***	0.0002
Plant-15	185	146		186			43			C vs A	ns	0.0741				C vs A	ns	0.3966
Plant-16	217	181		206						D vs A	****	1.72 × 10-8				D vs A	**	0.0074
Plant-17	180	196		199
Plant-18		165		182
Plant-19		175		200
Plant-20		155		177
Plant-21		176		192
Tukey's multiple comparisons test				Summary	Adjusted P Value
A-B				****	<0.0001
A-C				ns	0.9922
A-D				ns	0.0653
A-E				ns	0.5429
A-F				****	<0.0001
A-G				****	<0.0001
A-H				****	<0.0001
B-C				****	<0.0001
B-D				****	<0.0001
B-E				****	<0.0001
B-F				****	<0.0001
B-G				****	<0.0001
B-H				****	<0.0001
C-D				ns	0.4969
C-E				ns	0.9567
C-F				****	<0.0001
C-G				****	<0.0001
C-H				****	<0.0001
D-E				ns	0.9967
D-F				****	<0.0001
D-G				****	<0.0001
D-H				****	<0.0001
E-F				****	<0.0001
E-G				****	<0.0001
E-H				****	<0.0001
F-G				ns	>0.9999
F-H				ns	0.884
G-H				ns	0.6359
	Two-tailed test	P value summary	P value
	G vs F	ns	0.7697
	H vs F	*	0.0323
	H vs G	*	0.024

## Sheet: Fig 2
Fig. 2b
	WT		Zmer1		Zmer2	Zmerl		Zmer1;Zmer2		Zmer1;Zmerl			Zmer2;Zmerl
Fig. 2c	A	B	C	D	E	F	G		Fig. 2d	A	B	C	D	E	F	G
Kernel row number	WT	Zmer1	Zmer2	Zmerl	Zmer1;Zmer2	Zmer1;Zmerl	Zmer2;Zmerl		IM width (μm)	WT	Zmer1	Zmer2	Zmerl	Zmer1;Zmer2	Zmer1;Zmerl	Zmer2;Zmerl
Plant-1	18	22	20	20	24	26	20		Plant-1	450.321	633.164	448.018	440.005	1418.28	511.414	408.648
Plant-2	18	20	20	18	32	24	20		Plant-2	400.045	540.351	436.041	424	1204.17	580.675	450.537
Plant-3	18	20	20	18	32	24	18		Plant-3	425.424	643.05	440.018	382.001	891.182	909	469.793
Plant-4	18	20	18	16	26	24	18		Plant-4	444.083	611.001	423.03	364.351	856.878	992.814	469.971
Plant-5	16	20	18	16	26	24	18		Plant-5	367.283	652.028	480.026	412.005	1466.83	619.556	510.016
Plant-6	16	18	18	16	24	22	18		Plant-6	418.043	632.316	421.005	452.111	1030.02	681.007	459.315
Plant-7	16	18	18	16	24	22	16		Plant-7	451.004	546.015	411.175	416.077	716.459	669.242	350.043
Plant-8	16	18	18	16	24	22	16		Plant-8	463.155	528.034	394.73	425.206	1712.22	604.212	421.142
Plant-9	16	18	18	16	24	22	16		Plant-9	350.006	662.027	475.464	450.071	1136.65	708.229	412.311
Plant-10	16	18	18	16	24	22	16		Plant-10	472.467	567.088	512.25	396.247	904.5	517.873	416.829
									Plant-11	429.262	643.506	420.476	457.246	1196.27	728.975	473.179
Tukey's multiple comparisons test				Summary	Adjusted P Value				Plant-12	463.432	600.083	458.132	444.072	1070.43	735.459	434.609
A-B				*	0.0438				Plant-13	460.184	580.031	437.073	428.042	993.939	768.843	540.533
A-C				ns	0.2498				Plant-14	493.065	517.929	415.65	402.045	1227.62	1065.95	434.139
A-D				ns	>0.9999				Plant-15	479.877	548.525	444.001	432	1751.37	726.223	428.168
A-E				****	<0.0001				Plant-16	451.284	584.168	441.018	452.929	1603.48	564.199	415.944
A-F				****	<0.0001				Plant-17	469.153	555.519	436.005	366.546	1774.67	621.181	477.001
A-G				ns	0.9445				Plant-18	464.182	624.205	436.056	456.07		672	474.038
B-C				ns	0.9866				Plant-19	457.001	562.968	435.029	451.054		669.33	491.742
B-D				*	0.0438				Plant-20	396.182	673.311	436.018	466.027			514.035
B-E				****	<0.0001				Plant-21	422.536	510.098	479.104	505.371			477.067
B-F				****	<0.0001				Plant-22	440.291	628.258	408	464.155			507.167
B-G				ns	0.3861				Plant-23	423.019	562.057	450.25	444.648			465.474
C-D				ns	0.2498				Plant-24	440.028	563.2	442.018	408.078			440.028
C-E				****	<0.0001				Plant-25	511.563	562.014	441.041	392.032			492.146
C-F				****	<0.0001				Plant-26	426.23	619.052	395.214	416.005			411.019
C-G				ns	0.8538				Plant-27		517	450.018	426			435.01
D-E				****	<0.0001				Plant-28		516.097		443.055			476.017
D-F				****	<0.0001				Plant-29		610.013		460.435			420.076
D-G				ns	0.9445				Plant-30		628.003		405.316			430.019
E-F				*	0.0102				Plant-31		592.054		414.816			321.014
E-G				****	<0.0001				Plant-32				423.17			400.18
F-G				****	<0.0001				Plant-33				441.073
									Plant-34				445.288
									Plant-35				435.018
									Plant-36				400.202
									Tukey's multiple comparisons test				Summary	Adjusted P Value
									A-B				****	<0.0001
									A-C				ns	>0.9999
									A-D				ns	0.9996
									A-E				****	<0.0001
									A-F				****	<0.0001
									A-G				ns	>0.9999
									B-C				****	<0.0001
									B-D				****	<0.0001
									B-E				****	<0.0001
									B-F				*	0.0132
									B-G				****	<0.0001
									C-D				ns	0.9998
									C-E				****	<0.0001
									C-F				****	<0.0001
									C-G				ns	>0.9999
									D-E				****	<0.0001
									D-F				****	<0.0001
									D-G				ns	0.994
									E-F				****	<0.0001
									E-G				****	<0.0001
									F-G				****	<0.0001

## Sheet: Fig.3
Fig. 3e	A	B
Kernel row number	WT	Zmepfl quintuple mutants
Plant-1	16	22
Plant-2	16	24
Plant-3	18	22
Plant-4	18	26
Plant-5	14	24
Plant-6	18	20
Plant-7	16
Plant-8	16
Plant-9	16
Plant-10	16
Two-tailed test	P value summary	P value
B vs A	****	1.52 × 10−6

## Sheet: Fig.4
	Dose Respones Curve					Dose Respones Curve					Dose Respones Curve					Dose Respones Curve					Dose Respones Curve					Dose Respones Curve(Outlier)
Fig.4a	ZmEPFL1-1	Ligand Concentration [M]	Fnorm [‰]		Fig.4b	ZmEPFL1-2	Ligand Concentration [M]	Fnorm [‰]		Fig.4c	ZmEPFL2-1	Ligand Concentration [M]	Fnorm [‰]		Fig.4d	ZmEPFL4-2	Ligand Concentration [M]	Fnorm [‰]		Fig.4e	ZmEPFL9-1	Ligand Concentration [M]	Fnorm [‰]		Fig.4f	ZmFCP1	Ligand Concentration [M]	Fnorm [‰]
Replicate-1	2	0.000625	881.58		Replicate-1	1	0.0005	896.859		Replicate-1	1	8.5e-05	924.774		Replicate-1	1	0.0005	913.927		Replicate-1	1	0.0004	872.342			1	0.0015	900.177
	3	0.0003125	886.33			2	0.00025	889.694			2	4.25e-05	919.898			2	0.00025	916.391			2	0.0002	869.923			2	0.00075	902.92
	4	0.00015625	886.453			3	0.000125	883.128			3	2.125e-05	914.201			3	0.000125	917.919			3	0.0001	866.444			3	0.000375	901.116
	5	7.8125e-05	862.808			4	6.25e-05	872.179			4	1.0625e-05	909.178			4	6.25e-05	914.312			4	5e-05	865.737			4	0.0001875	900.506
	6	3.90625e-05	835.849			5	3.125e-05	862.882			5	5.3125e-06	904.135			5	3.125e-05	912.835			5	2.5e-05	862.561			5	9.375e-05	899.575
	7	1.95313e-05	829.882			6	1.5625e-05	861.667			6	2.65625e-06	903.033			6	1.5625e-05	909.36			6	1.25e-05	864.099			6	4.6875e-05	899.489
	9	4.88281e-06	827.655			7	7.8125e-06	860.129			7	1.32813e-06	900.142			7	7.8125e-06	905.12			7	6.25e-06	862.381			7	2.34375e-05	901.624
	10	2.44141e-06	820.943			8	3.90625e-06	860.628			8	6.64063e-07	900.199			8	3.90625e-06	898.868			8	3.125e-06	861.474			8	1.17188e-05	900.19
	11	1.2207e-06	817.596			9	1.95313e-06	860.565			9	3.32031e-07	897.791			9	1.95313e-06	896.506			9	1.5625e-06	863.106			9	5.85938e-06	898.951
	12	6.10352e-07	817.769			10	9.76563e-07	859.497			10	1.66016e-07	896.836			10	9.76563e-07	896.541			10	7.8125e-07	861.75			10	2.92969e-06	899.707
	13	3.05176e-07	816.217			11	4.88281e-07	861.997			11	8.30078e-08	896.462			11	4.88281e-07	897.772			11	3.90625e-07	860.503			11	1.46484e-06	901.504
	14	1.52588e-07	814.126			12	2.44141e-07	859.6			12	4.15039e-08	895.825			12	2.44141e-07	896.938			12	1.95313e-07	862.406			12	7.32422e-07	900.817
	16	3.8147e-08	815.619			13	1.2207e-07	859.828			13	2.0752e-08	895.761			13	1.2207e-07	896.187			13	9.76563e-08	861.121			13	3.66211e-07	899.668
	Dose Respones Curve(Outlier)					14	6.10352e-08	860.05			14	1.0376e-08	895.269			14	6.10352e-08	896.991			14	4.88281e-08	862.265			14	1.83105e-07	899.871
		Dose	Response			15	3.05176e-08	864.46			15	5.18799e-09	895.709			15	3.05176e-08	895.832			15	2.44141e-08	861.673			15	9.15527e-08	899.496
	1	0.00125	843.708			16	1.52588e-08	859.43			16	2.59399e-09	894.834			16	1.52588e-08	896.122			16	1.2207e-08	863.093			16	4.57764e-08	898.603
	8	9.76563e-06	811.605			MST Power：	0.4				MST Power：	0.4				MST Power：	0.4				MST Power：	0.4				MST Power：	0.4
	15	7.62939e-08	814.921			Target Concentration:	25nM				Target Concentration:	17.5nM				Target Concentration:	50nM				Target Concentration:	50nM				Target Concentration:	100nM
	MST Power：	0.4				Kd:	3.0213e-05				Kd:	1.5482e-05				Kd:	2.5718e-06				Kd:	0.00021415				Kd:	0.00022459
	Target Concentration:	7.5nM				Signal to noise:	22.555				Signal to noise:	28.8824				Signal to noise:	17.4264				Signal to noise:	19.6951				Signal to noise:	1.77765
	Kd:	6.6125e-05
	Signal to noise:	13.6703
	Dose Respones Curve					Dose Respones Curve					Dose Respones Curve					Dose Respones Curve					Dose Respones Curve
Replicate-2	ZmEPFL1-1	Ligand Concentration [M]	Fnorm [‰]		Replicate-2	ZmEPFL1-2	Ligand Concentration [M]	Fnorm [‰]		Replicate-2	ZmEPFL2-1	Ligand Concentration [M]	Fnorm [‰]		Replicate-2	ZmEPFL4-2	Ligand Concentration [M]	Fnorm [‰]		Replicate-2	ZmEPFL9-1	Ligand Concentration [M]	Fnorm [‰]
	2	0.000625	859.875			1	0.0003	874.544			1	8.5e-05	867.694			1	0.002	845.11			1	0.0002075	867.572
	3	0.0003125	851.692			2	0.00015	869.104			2	4.25e-05	854.485			2	0.001	841.118			2	0.00010375	865.827
	4	0.00015625	829.641			3	7.5e-05	865.874			3	2.125e-05	843.93			3	0.0005	842.869			3	5.1875e-05	861.245
	5	7.8125e-05	821.695			4	3.75e-05	865.202			4	1.0625e-05	835.826			4	0.00025	843.704			4	2.59375e-05	861.723
	6	3.90625e-05	818.801			5	1.875e-05	862.187			5	5.3125e-06	828.218			5	0.000125	844.907			5	1.29688e-05	859.391
	7	1.95313e-05	817.214			6	9.375e-06	862.928			6	2.65625e-06	829.115			6	6.25e-05	848.255			6	6.48438e-06	858.494
	8	9.76563e-06	816.554			7	4.6875e-06	861.817			7	1.32813e-06	825.426			7	3.125e-05	842.745			8	1.62109e-06	859.052
	9	4.88281e-06	818.128			8	2.34375e-06	862.513			8	6.64063e-07	826.309			8	1.5625e-05	843.739			9	8.10547e-07	857.706
	10	2.44141e-06	815.575			9	1.17187e-06	861.649			9	3.32031e-07	820.736			9	7.8125e-06	840.971			10	4.05273e-07	856.233
	11	1.2207e-06	816.237			10	5.85937e-07	862.936			10	1.66016e-07	822.314			10	3.90625e-06	833.928			11	2.02637e-07	857.672
	12	6.10352e-07	815.432			11	2.92969e-07	860.429			11	8.30078e-08	822.44			11	1.95313e-06	826.388			12	1.01318e-07	857.675
	13	3.05176e-07	819.398			12	1.46484e-07	862.875			12	4.15039e-08	821.213			12	9.76563e-07	818.448			13	5.06592e-08	857.346
	14	1.52588e-07	818.79			13	7.32422e-08	861.795			13	2.0752e-08	819.205			13	4.88281e-07	817.008			14	2.53296e-08	856.948
	15	7.62939e-08	816.267			14	3.66211e-08	862.978			14	1.0376e-08	817.121			14	2.44141e-07	824.009			15	1.26648e-08	856.481
	16	3.8147e-08	816.575			15	1.83105e-08	864.329			15	5.18799e-09	820.052			15	1.2207e-07	820.186			Dose Respones Curve(Outlier)
	Dose Respones Curve(Outlier)					16	9.15527e-09	864.475			16	2.59399e-09	818.07			16	6.10352e-08	821.688				Ligand Concentration [M]	Fnorm [‰]
		Ligand Concentration [M]	Fnorm [‰]			MST Power：	0.4				MST Power：	0.4				MST Power：	0.4				7	3.24219e-06	867.919
	1	0.00125	843.015			Target Concentration:	25nM				Target Concentration:	17.5nM				Target Concentration:	10nM				MST Power：	0.4
	MST Power：	0.4				Kd:	4.4405e-05				Kd:	3.7952e-05				Kd:	1.9871e-07				Target Concentration:	25nM
	Target Concentration:	10nM				Signal to noise:	18.8766				Signal to noise:	29.9932				Signal to noise:	10.2843				Kd:	0.00031513
	Kd:	0.00087034																			Signal to noise:	29.4237
	Signal to noise:	41.5681
						Dose Respones Curve					Dose Respones Curve					Dose Respones Curve
					Repicate-3	ZmEPFL1-2	Ligand Concentration [M]	Fnorm [‰]		Repicate-3	ZmEPFL2-1	Ligand Concentration [M]	Fnorm [‰]		Repicate-3	ZmEPFL4-2	Ligand Concentration [M]	Fnorm [‰]
						1	0.000525	878.034			1	0.000525	878.034			1	0.000125	846.427
						2	0.0002625	875.594			2	0.0002625	875.594			2	6.25e-05	854.627
						3	0.00013125	870.185			3	0.00013125	870.185			3	3.125e-05	841.24
						4	6.5625e-05	865.749			4	6.5625e-05	865.749			4	1.5625e-05	838.534
						5	3.28125e-05	862.992			5	3.28125e-05	862.992			5	7.8125e-06	832.162
						6	1.64062e-05	859.528			6	1.64062e-05	859.528			6	3.90625e-06	827.202
						7	8.20312e-06	858.019			7	8.20312e-06	858.019			7	1.95313e-06	820.442
						8	4.10156e-06	858.784			8	4.10156e-06	858.784			8	9.76563e-07	819.114
						9	2.05078e-06	860.434			9	2.05078e-06	860.434			9	4.88281e-07	818.461
						10	1.02539e-06	857.019			10	1.02539e-06	857.019			10	2.44141e-07	819.228
						11	5.12695e-07	859.508			11	5.12695e-07	859.508			11	1.2207e-07	818.995
						12	2.56348e-07	858.427			12	2.56348e-07	858.427			12	6.10352e-08	821.384
						13	1.28174e-07	858.295			13	1.28174e-07	858.295			13	3.05176e-08	820.494
						14	6.40869e-08	858.502			14	6.40869e-08	858.502			14	1.52588e-08	821.332
						15	3.20435e-08	861.025			15	3.20435e-08	861.025			15	7.6294e-09	819.786
						16	1.60217e-08	858.589			16	1.60217e-08	858.589			16	3.8147e-09	824.339
						MST Power：	0.4				MST Power：	0.4				MST Power：	0.4
						Target Concentration:	25nM				Target Concentration:	10nM				Target Concentration:	10nM
						Kd:	3.7776e-05				Kd:	2.4079e-05				Kd:	5.027e-06
						Signal to noise:	20.5111				Signal to noise:	29.1641				Signal to noise:	11.5012

## Sheet: Fig.5
	Fig. 5d	2^(-△△CT)
		Replicate1				Replicate2				Replicate3
		A	B	C	D	A	B	C	D	A	B	C	D
		WT	Zmer1;Zmer2	WT	Zmer1;Zmerl	WT	Zmer1;Zmer2	WT	Zmer1;Zmerl	WT	Zmer1;Zmer2	WT	Zmer1;Zmerl
		0.809879	2.18686	0.586271	5.42769	1.14973	5.68648	1.14973	7.25816	0.933553	4.36508	0.933553	3.1532
		1.23475	2.08956	0.934589	4.21814	1.17751	7.45487	1.17751	5.046	0.828682	4.03683	0.828682	4.16327
		0.973978	1.591	1.82508	6.06737	0.738655	9.29522	0.738655	6.49294	1.29263	4.19775	1.29263	3.9907
		Two-tailed test	P value summary	P value		Two-tailed test	P value summary	P value		Two-tailed test	P value summary	P value
		B vs A	*	0.0129		B vs A	**	0.0036		B vs A	****	4.73732e-05
		D vs C	**	0.0033		D vs C	**	0.0014		D vs C	**	0.0074
	Fig. 5f	A	B	C	D		Fig. 5g	A	B	C	D
	Plant height (cm)	WT	Zmwus1	Zmer1	Zmer1;Zmwus1		Ear height (cm)	WT	Zmwus1	Zmer1	Zmer1;Zmwus1
	Plant-1	206	196	140	141		Plant-1	80	110	16	20
	Plant-2	220	235	133	114		Plant-2	92	92	17	12
	Plant-3	236	241	133	136		Plant-3	113	119	20	20
	Plant-4	216	230	149	136		Plant-4	92	100	20	30
	Plant-5	238	242	136	145		Plant-5	104	115	22	20
	Plant-6	240	242	156	120		Plant-6	115	99	25	15
	Plant-7	252	230	140	126		Plant-7	108	100	25	20
	Plant-8	216	184	125	149		Plant-8	99	101	20	22
	Plant-9	240	185	115	115		Plant-9	119	104	20	20
	Plant-10	237	235	115	140		Plant-10	103	108	13	20
	Plant-11	246	244	121	122		Plant-11	118	117	15	15
	Plant-12		230	114			Plant-12		106	15
	Plant-13			124			Plant-13			17
	Two-tailed test	P value summary	P value				Two-tailed test	P value summary	P value
	B vs A	ns	0.3886				B vs A	ns	0.6481
	C vs A	****	1.8e-14				C vs A	****	1e-15
	D vs A	****	1.51e-13				D vs A	****	4e-15
	D vs C	ns	0.9363				D vs C	ns	0.7258
	Fig. 5h
		WT		Zmwus1			Zmer1		Zmer1;Zmwus1
	Fig. 5i	A	B	C	D
	IM width (μm)	WT	Zmwus1	Zmer1	Zmer1;Zmwus1
	Plant-1	420.899	436.362	815.832	483.135
	Plant-2	444.148	428.633	571.511	516.879
	Plant-3	442.726	421.349	916.965	504.828
	Plant-4	394.816	405.719	574.108	553.625
	Plant-5	387.007	427.39	594.883
	Plant-6	372.801	434.138	849.337
	Two-tailed test	P value summary	P value
	B vs A	ns	0.2713
	C vs A	***	0.0008
	D vs A	***	0.0006
	D vs C	*	0.0348

## Sheet: Fig.6
Fig. 6b	A	B	C	D		Fig. 6c	A	B	C	D
Plant height (cm)	WT(Zmer1D295N)	Zmer1D295N	WT(Zmer1A369T)	Zmer1A369T		Upper leaf angle (°)	WT(Zmer1D295N)	Zmer1D295N	WT(Zmer1A369T)	Zmer1A369T
Plant-1	186	179	172	144		Plant-1	25.2	22	16.2	18.1
Plant-2	184	177	166	174		Plant-2	24.7	27.2	16.6	23.6
Plant-3	190	172	174	166		Plant-3	27.4	24	27	23.5
Plant-4	200	186	148	150		Plant-4	30.6	18.8	18.4	17.2
Plant-5	178	165	149	143		Plant-5	25.7	22.6	28.7	23.3
Plant-6	195	159	156	174		Plant-6	23.4	20.7	33.7	19.3
Plant-7	190	168	184	162		Plant-7	29.8	25.1	26.3	15.8
Plant-8	174	188	162	154		Plant-8	26.3	21	33.1	19.9
Plant-9	183	198	169	165		Plant-9	28.6	20.7	30.7	22.2
Plant-10	175	203	144	142		Plant-10	31.4	23.6	15.6	20.2
Plant-11	187	173	174	167		Plant-11	20.8	23	23.8	26.6
Plant-12	186		170	155		Plant-12	25.9		20.8	26
Plant-13	177		169	149		Plant-13	22.1		24.3	17.8
Plant-14	180		153	182		Plant-14	20.8		27.2	19
Plant-15	200		156			Plant-15	25.9		28.2
Plant-16	180		172			Plant-16	22.1		30.3
Plant-17	185					Plant-17	20.8
Plant-18	184					Plant-18	25.9
Plant-19	172					Plant-19	22.1
Plant-20	195					Plant-20	28.1
		Two-tailed test	P value summary	P value				Two-tailed test	P value summary	P value
		B vs A	ns	0.127				B vs A	*	0.02
		D vs C	ns	0.311				D vs C	*	0.029
Fig. 6d	A	B	C	D		Fig. 6e	A	B	C	D
Leaf angle of the ear (°)	WT(Zmer1D295N)	Zmer1D295N	WT(Zmer1A369T)	Zmer1A369T		Lower leaf angle (°)	WT(Zmer1D295N)	Zmer1D295N	WT(Zmer1A369T)	Zmer1A369T
Plant-1	36.5	33.9	33.8	36.1		Plant-1	40.9	39	29.6	38.3
Plant-2	33.9	28.7	32.8	26.3		Plant-2	36.2	35	41.5	31.1
Plant-3	36.7	34.4	29.6	29		Plant-3	36.5	35.1	31.1	26.2
Plant-4	27.3	36	24.8	24.6		Plant-4	39	46.4	39.3	30.4
Plant-5	35	35.1	26.6	22.2		Plant-5	34.4	31.5	45.9	36.5
Plant-6	33.4	26.5	35.5	32.9		Plant-6	43.6	32.8	28.9	28.8
Plant-7	33.6	26.6	22.9	20.1		Plant-7	38	38	37.2	21.8
Plant-8	35.4	27.1	35.9	27.9		Plant-8	30.5	30.1	41.1	37
Plant-9	35.2	31.8	36.5	23		Plant-9	35.1	22.1	42.7	26.2
Plant-10	38.5	26	37.2	20		Plant-10	47.3	26	34.2	35
Plant-11	39.3	29.3	35	24.9		Plant-11	31	24.7	49.2	38.1
Plant-12	34.9		23.2	33.6		Plant-12	41.5		39	34.9
Plant-13	37.5		35	24.8		Plant-13	31		38.3	24.7
Plant-14	30.1		24.4	23.7		Plant-14	34.9		39.8	26.3
Plant-15	28		34.7			Plant-15	38.1		36.7
Plant-16	35.6		29.8			Plant-16	45.4		43.6
Plant-17	43.1					Plant-17	42.6
Plant-18	35.3					Plant-18	43.4
Plant-19	42.1					Plant-19	33.1
Plant-20	33.1					Plant-20	36.6
		Two-tailed test	P value summary	P value				Two-tailed test	P value summary	P value
		B vs A	**	0.0032				B vs A	*	0.023
		D vs C	*	0.016				D vs C	***	0.000995
Fig. 6g	A	B	C	D		Fig. 6h	A	B	C	D
Kernel row number	WT(Zmer1D295N)	Zmer1D295N	WT(Zmer1A369T)	Zmer1A369T		Kernel number per row	WT(Zmer1D295N)	Zmer1D295N	WT(Zmer1A369T)	Zmer1A369T
Plant-1	16	18	20	16		Plant-1	25	25	24	28
Plant-2	18	18	16	18		Plant-2	22	28	22	18
Plant-3	16	18	16	18		Plant-3	29	29	23	28
Plant-4	18	18	20	20		Plant-4	23	22	24	19
Plant-5	18	20	18	18		Plant-5	24	26	21	19
Plant-6	18	18	18	18		Plant-6	27	22	26	25
Plant-7	18	20	18	20		Plant-7	26	27	27	20
Plant-8	18	16	16	20		Plant-8	29	28	20	23
Plant-9	18	20	16	20		Plant-9	27	22	25	26
Plant-10	16	16	18	20		Plant-10	25	21	26	25
Plant-11	18		16	20		Plant-11	25		22	24
Plant-12	16					Plant-12	21
Plant-13	18					Plant-13	23
		Two-tailed test	P value summary	P value				Two-tailed test	P value summary	P value
		B vs A	ns	0.123674				B vs A	ns	0.947294
		D vs C	*	0.031723				D vs C	ns	0.729054
Fig. 6i	A	B	C	D		Fig. 6j	A	B	C	D
Ear length (cm)	WT(Zmer1D295N)	Zmer1D295N	WT(Zmer1A369T)	Zmer1A369T		100-kernel weight (g)	WT(Zmer1D295N)	Zmer1D295N	WT(Zmer1A369T)	Zmer1A369T
Plant-1	12	13	10.5	12		Plant-1	26.28	22.22	17.78	21.98
Plant-2	12.5	13.5	10.5	11.5		Plant-2	25.42	25.86	24.68	24.55
Plant-3	13	13.3	9.6	12		Plant-3	26.79	26.63	17.98	22.46
Plant-4	11.5	12	12	10		Plant-4	26.8	30.2	22.05	29.77
Plant-5	11.1	13	9.5	10.5		Plant-5	26.38	26.63	25.42	22.21
Plant-6	11	11.5	11	11.5		Plant-6	24.9	26.5	23.63	23.13
Plant-7	13	13	11.5	11.5		Plant-7	27.36	26.31	26.22	23.72
Plant-8	13	13	10	10.5		Plant-8	28.37	27.34	23.38	18.95
Plant-9	11	12.5	11	12.5		Plant-9	21.11	23.08	17.11	21.9
Plant-10	10.5	11.5	12	12.5		Plant-10	24.09	23	27.79	23.24
Plant-11	12		12	12.5		Plant-11	23.07		27.78	21.17
Plant-12	10.5					Plant-12	21.9
Plant-13	11.5					Plant-13	28.94
		Two-tailed test	P value summary	P value				Two-tailed test	P value summary	P value
		B vs A	*	0.020028				B vs A	ns	0.781014
		D vs C	ns	0.097856				D vs C	ns	0.962959

## Sheet: Supplementary Fig.3
	Supplementary Fig.3a	A	B		Supplementary Fig.3b	A	B		Supplementary Fig.3c	A	B
	Upper leaf angle (°)	WT	Zmer1cr1		Leaf angle of the ear (°)	WT	Zmer1cr1		Lower leaf angle (°)	WT	Zmer1cr1
	Plant-1	19.3	14.7		Plant-1	24	28.5		Plant-1	30	32.1
	Plant-2	22.8	20		Plant-2	19.4	31.7		Plant-2	25.5	30.3
	Plant-3	22.5	17.2		Plant-3	35.3	17.8		Plant-3	23.9	26.7
	Plant-4	16.2	21.8		Plant-4	30.3	19.7		Plant-4	35.3	14.1
	Plant-5	27.2	15.2		Plant-5	19.9	19.1		Plant-5	37.5	13.3
	Plant-6	20.4	15		Plant-6	22.1	24.5		Plant-6	31.9	33.6
	Plant-7	23.6	17.6		Plant-7	29.8	16.8		Plant-7	36.5	28
	Plant-8	27.5	22.1		Plant-8	30.9	17.3		Plant-8	35	22.8
	Plant-9	16.5	16.2		Plant-9	29.4	14.6		Plant-9	35	33.3
	Plant-10	27.1	15.4		Plant-10	29.4	24.9		Plant-10	26.2	27.6
	Plant-11	15.5	18.2		Plant-11	28.2	20.5
	Two-tailed test	P value summary	P value		Two-tailed test	P value summary	P value		Two-tailed test	P value summary	P value
	B vs A	*	0.0169		B vs A	*	0.0173		B vs A	ns	0.0729

## Sheet: Supplementary Fig.4
	Supplementary Fig.4b	A	B	C	D	E	F	G	H		Supplementary Fig.4d	A	B	C	D	E	F	G	H		Supplementary Fig.4e	A	B	C	D	E	F	G	H
	Ear height (cm)	WT	Zmer1	Zmer2	Zmerl	Zmer2;Zmerl	Zmer1;Zmer2	Zmer1;Zmerl	Zmer triple		Length of ear leaf (cm)	WT	Zmer1	Zmer2	Zmerl	Zmer2;Zmerl	Zmer1;Zmer2	Zmer1;Zmerl	Zmer triple		Width of ear leaf (cm)	WT	Zmer1	Zmer2	Zmerl	Zmer2;Zmerl	Zmer1;Zmer2	Zmer1;Zmerl	Zmer triple
	Plant-1	83	13	73	52	59	5	4	3		Plant-1	73	63	79	76	72	53	62	44		Plant-1	8.2	8.2	8.2	8.1	8	5	8.2	3.5
	Plant-2	84	25	66	59	56	4	4	2		Plant-2	79	62	81	71	76	66	60	49		Plant-2	9.8	8.5	10	9	9	6.8	5.5	4.8
	Plant-3	60	25	66	47	63	3.5	4	3		Plant-3	71	76	70	78	70	65	59	53		Plant-3	9.8	7.2	8.6	8.8	9	6.8	6	4.2
	Plant-4	70	48	79	50	55	5	4	2.5		Plant-4	80	64	74	67	71	59	67	56		Plant-4	9.2	8.8	9.2	9.5	7.5	4.5	8	3.5
	Plant-5	65	31	64	43	60	4	3			Plant-5	83	69	74	64	66	52	50			Plant-5	7.2	7.3	7	9	7	4.8	7
	Plant-6	70	24	67	50	59		5			Plant-6	76	64	71	73	70		61			Plant-6	8.2	8	8.3	7.5	7		6
	Plant-7	73	65	81	80	50		4			Plant-7	74	75	66	64	75		51			Plant-7	7.8	7	8.5	7	8		8
	Plant-8	66	23	71	56	65		4			Plant-8	76	72	72	64	72		50			Plant-8	9	8.5	9.5	6.5	6.5		4.5
	Plant-9	61	34	67	45	78		4			Plant-9	75	74	69	61	75		53			Plant-9	8	8	9	8	8		6.5
	Plant-10	57	35	58	75	52		3			Plant-10	77	65	68	86	81		62			Plant-10	8.5	7.3	8.9	7.6	8		5
	Plant-11	65	29	60	50	57		3			Plant-11	73	70	71	79	73		52			Plant-11	8	8	9	7.7	7		6
	Plant-12	60	23	69	66	62		3			Plant-12	74	68	69	75	76		55			Plant-12	9	7	9	8.2	7.5		8.5
	Plant-13	60	32	58	70			3			Plant-13	75	66	64	69			55			Plant-13	9	8.5	9	8			6
	Plant-14	61	17	46	70						Plant-14	71	60	68	70						Plant-14	9.5	8	8	8.1
	Plant-15	62	22		55						Plant-15	70	63		69						Plant-15	8	8		9
	Plant-16	65	52		68						Plant-16	71	67		73						Plant-16	9.2	8		8
	Plant-17	53	50		67						Plant-17	69	61		74						Plant-17	8	7		8
	Plant-18		31		50						Plant-18		66		74						Plant-18		7		8
	Plant-19		35		57						Plant-19		69		77						Plant-19		7		8.5
	Plant-20		27		64						Plant-20		63		73						Plant-20		7.5		8
	Plant-21		39		56						Plant-21		67		67						Plant-21		8		6
	Tukey's multiple comparisons test				Summary	Adjusted P Value					Tukey's multiple comparisons test		Summary	Adjusted P Value	Summary	Adjusted P Value					Tukey's multiple comparisons test				Summary	Adjusted P Value
	A-B				****	<0.0001					A-B				***	0.0002					A-B				*	0.045
	A-C				ns	>0.9999					A-C				ns	0.5578					A-C				ns	>0.9999
	A-D				ns	0.2634					A-D				ns	0.6208					A-D				ns	0.3939
	A-E				ns	0.6632					A-E				ns	0.9941					A-E				ns	0.0941
	A-F				****	<0.0001					A-F				****	<0.0001					A-F				****	<0.0001
	A-G				****	<0.0001					A-G				****	<0.0001					A-G				****	<0.0001
	A-H				****	<0.0001					A-H				****	<0.0001					A-H				****	<0.0001
	B-C				****	<0.0001					B-C				ns	0.2043					B-C				*	0.0231
	B-D				****	<0.0001					B-D				*	0.0475					B-D				ns	0.9658
	B-E				****	<0.0001					B-E				*	0.0168					B-E				ns	>0.9999
	B-F				****	<0.0001					B-F				*	0.0388					B-F				****	<0.0001
	B-G				****	<0.0001					B-G				****	<0.0001					B-G				**	0.0026
	B-H				****	<0.0001					B-H				****	<0.0001					B-H				****	<0.0001
	C-D				ns	0.251					C-D				ns	>0.9999					C-D				ns	0.2381
	C-E				ns	0.6211					C-E				ns	0.974					C-E				ns	0.0513
	C-F				****	<0.0001					C-F				***	0.0002					C-F				****	<0.0001
	C-G				****	<0.0001					C-G				****	<0.0001					C-G				****	<0.0001
	C-H				****	<0.0001					C-H				****	<0.0001					C-H				****	<0.0001
	D-E				ns	>0.9999					D-E				ns	0.9918					D-E				ns	0.9674
	D-F				****	<0.0001					D-F				****	<0.0001					D-F				****	<0.0001
	D-G				****	<0.0001					D-G				****	<0.0001					D-G				****	<0.0001
	D-H				****	<0.0001					D-H				****	<0.0001					D-H				****	<0.0001
	E-F				****	<0.0001					E-F				****	<0.0001					E-F				***	0.0002
	E-G				****	<0.0001					E-G				****	<0.0001					E-G				*	0.019
	E-H				****	<0.0001					E-H				****	<0.0001					E-H				****	<0.0001
	F-G				ns	>0.9999					F-G				ns	0.9867					F-G				ns	0.3591
	F-H				ns	>0.9999					F-H				ns	0.184					F-H				ns	0.1058
	G-H				ns	>0.9999					G-H				ns	0.3687					G-H				****	<0.0001
		Two-tailed test	P value summary	P value																		Two-tailed test	P value summary	P value
		G vs F	ns	0.0904																		G vs F	ns	0.1577
		H vs F	**	0.0041																		H vs F	*	0.0417
		H vs G	**	0.0074																		H vs G	**	0.0018

## Sheet: Supplementary Fig. 5
	Supplementary Fig.5a
	Internode length (cm)	1 st	2 nd	3 rd	4 th	5 th	6 th	7 th	8 th	9 th	10 th	11 th	12 th	13 th	14 th	15 th
	WT-1	6	7	10	12	15	18	15	14	13	14	14	14	11	17	22
	WT-2	5	9	13	16	17	17	16	16	15	13	14	15	14	13	21
	WT-3	6	14	18.5	16.5	17	17	14	14	14	18	20	12	20
	WT-4	4	6	10	12	17	16	16	16	12.5	13	13	14	12.5	12	20
	WT-5	5	8	11	14	17	17	17	18	16	12	13	14	14	22
	WT-6	3	7	12	17	16	15.5	16	15.5	22	13	13	13	12	21
	WT-7	6	8	11	13	15	15	14	13	12	10	13	12	13	13	24
	WT-8	3	4	6.5	9	11	15	15	14	19	14	11	9	10	12	20
	WT-9	4	6	9.5	11	10	11.5	15	11	17	13	11	11	13	18
	WT-10	4.5	6	8	10	14	14	12	11	9	11	11	12.5	12	13	17
	Zmer1-1	1.5	2	3.5	3.6	3.5	5	15	19.5	19	18	20	21
	Zmer1-2	1.8	2.1	2.5	3.3	5	13.5	18	21	18	17.5	16	23
	Zmer1-3	2	4	3.8	2.2	7	12	13	12	12.5	13	16	23
	Zmer1-4	1.8	4	2.2	4	4.5	9	14	14.5	17	18.5	14	13	15
	Zmer1-5	1.5	2.2	2	4.5	8	14	13	18.7	16	17	13	12
	Zmer1-6	1.5	3.3	6.2	5	4	9.2	13.5	14	16	19	18	18	19
	Zmer1-7	1.8	3	2	4	5	6	10.1	15	15	17	17	20
	Zmer1-8	1	2	2.2	4.2	3	5.6	12	17	12.5	10	11	23
	Zmer1-9	3	4.4	3.5	4	12.5	17	15	18.5	18	13	12	15
	Zmer1-10	1.8	2	2	2.5	5.5	6	18	14	16	15	13	21	12
	Zmer1-11	2	4	3.5	3	4	5.5	4	7	11	14	15.5	15	21
	Zmer1;Zmer2-1	1	1.3	2.2	1.9	2.2	2.4	1.7	2.1	2.2	2.6	2.4	1.9	2	6.5
	Zmer1;Zmer2-2	1	1.8	3.4	2.4	1.7	2.8	1.9	1.7	2.1	2.6	1.9	1.7	1.2	10.5
	Zmer1;Zmer2-3	0.5	0.8	1.5	2.2	2.7	1.5	2.2	2.7	2.9	1.9	2.4	2.9	2	10.5
	Zmer1;Zmer2-4	1	2	1.9	2.4	1.9	2.2	3	2.9	2.6	2.2	2.1	1.7	1.9	10.5
	Zmer1;Zmer2-5	0.5	1.6	2.2	3.4	2.6	2.7	2.2	2.7	1.4	2.6	1.7	1.6	1.2	8
	Zmer1;Zmer2-6	0.6	0.6	1.6	2.8	2.9	2.9	2.9	2.1	1.9	1.7	1.7	1.6	0.9	7.6
	Zmer1;Zmer2-7	0.9	1.6	1.6	1.7	2.2	3.2	3.4	3.4	3	2.4	1.6	1.3	2	9.8
	Supplementary Fig.5c	A			B			C
	Cell size (μm2)	WT-1	WT-2	WT-3	Zmer1-1	Zmer1-2	Zmer1-3	Zmer1;Zmer2-1	Zmer1;Zmer2-2	Zmer1;Zmer2-3
	1	18896.6	16237.4	13814.3	14708.1	12613.7	8292.62	5763.49	4692.94	5640.3
	2	25098.5	13867.8	15870	12293.5	9903.62	10382.4	4386.98	3989.71	3760.03
	3	16568.8	17204.9	14087.4	13604.9	11453.3	6690.67	5604.07	4713.86	4067.2
	4	31415.4	13719.5	14858.5	13005.5	12281.1	7742.42	4917.08	6673.12	4292.85
	5	14982.1	16399.3	14272	15066.7	7523.69	6878.64	5324.28	4874.26	5296.54
	6	11940.7	13531.9	22762.9	9635.96	6947.19	9156.4	5006.7	5574.77	4787.76
	7	12023.1	16920.4	19755.3	14600.4	8890.67	13497.1	6730.84	4255.69	5033.05
	8	11406.7	14234.4	22027.5	14545	9984.86	8462.17	5568.36	5654.17	3966.6
	9	16990.9	10730.2	29611.2	16043.6	8423.26	11610.8	6237.03	5568.94	4122.79
	10	14824.2	9405.93	25315.4	11689.2	8901.83	16741.6	6044.61	8494.86	4102.16
	11	17018		15461.9	13155.2	7917.72	10631.8	5902.92	5460.82	6470.82
	12				12100	12234.8	10480.7	6994.86	5655.32	5712.7
	Average	17378.6	14225.2	18894.2	13370.7	9756.3	10047.3	5706.77	5467.37	4771.07
		Two-tailed test	P value summary	P value
		B vs A	*	0.0349
		C vs A	**	0.0012
		C vs B	*	0.0107

## Sheet: Supplementary Fig. 6
	Supplementary Fig.6
	RPM	Meristem	L1	P0	P1	P2	P3	Internode
	ZmER1	842.75	592.5	471.3	398.75	439.2	385.85	515.9
	ZmER2	49.4	61.55	31.8	26	35.55	52.65	33
	ZmERL	7.95	15	30.15	28.05	22.9	23.85	8

[truncated: 4 more sheets: Supplementary Fig. 8, Supplementary Fig. 11, Supplementary Fig. 14, Supplementary Fig. 15]
